# Supplementary material for: Ancient genomes reveal trans-Eurasian connections between the European Huns and the Xiongnu Empire
Source: Proc Natl Acad Sci U S A. 2025 Feb 24;122(9):e2418485122. doi: 10.1073/pnas.2418485122 (PMC11892651; doi:10.1073/pnas.2418485122)
Supplement: Supplementary file 2 — Dataset S01 (XLSX) [file pnas.2418485122.sd01.xlsx]

## Sheet: Datasets S1
Genetic_ID	Seq_ID	Skeletal element	Library type	Sequencing method	Reads	Reads_Mapped	Endogenous DNA (%)	Post-DeDup_Mapped_Reads	5 Prime C>T 1st base	5 Prime C>T 2nd base	Mean_read_length	Median_read_length	%GC	RateX	RateY	sex	Coverage_1240K_autosomes	Coverage_1240K_chrX	Coverage_1240K_chrY	Coverage_chrMT	nSNP	nFlank	rSNP	rFlank	Method	MoM	SE(MoM)	ML	SE(ML)	nr.MT.only	mn.cov.MT.only	cont.nolen	cont.nolen.lb	cont.nolen.ub	n1240K	yhap	mtHap	Haplogrep_quality
TGH010.A0101.ssMod	TGH010.A0101.TF1	Pars petrosa	single-stranded	Capture	15046475	4566835	NA	1150934	0.168329	0.00916358	66.432	62	44.9906	0.430557	0.498609	M	0.58319	0.25038	0.28861	1.24	713	6417	0.003113	0.000857	Method1:new_ll1	0.005468	0.00372	0.006226	9.95e-16	689	2.32211	0.06	0	0.12	331854	R1(R-M306,R-M173)	D4o1	0.703
TGH012.A0101.ssMod	TGH012.A0101.TF1	Pars petrosa	single-stranded	Capture	20592378	16051511	NA	15393679	0.142515	0.00568091	65.8751	62	47.2665	0.394029	0.575915	M	7.7772	3.06547	4.44754	21.92	10362	93258	0.002616	0.000793	Method1:new_ll1	0.004567	0.000667	0.004461	8.21e-14	12774	41.7283	0.01	0	0.02	956301	N1c1a1(N-L708)	T1a1	0.9889
TGH015.A0101.ssMod	TGH015.A0101.TF1	Pars petrosa	single-stranded	Capture	23012744	9393667	NA	4762364	0.183676	0.00915508	65.4782	61	46.1371	0.820335	0.00862592	F	2.53054	2.07832	0.02127	5.22	9287	83583	0.119985	0.001177	Method1:new_ll1	0.302082	0.00481	0.322915	2.7e-12	2821	9.40509	0.01	0	0.02	726980	NA	U5a2b1c	0.8943
TGH016.A0101.ssMod	TGH016.A0101.TF1	Pars petrosa	single-stranded	Capture	14809175	9888366	NA	8586002	0.149044	0.00870256	64.9353	61	47.0082	0.794716	0.00910102	F	4.51461	3.59186	0.03979	17.89	11515	103635	0.121673	0.001012	Method1:new_ll1	0.302163	0.00432	0.339012	7.98e-12	10476	33.6826	0.01	0	0.02	826863	NA	U3b	1
TGH019.A0101.ssMod	TGH019.A0101.TF1	Pars petrosa	single-stranded	Capture	23475386	15241598	NA	13107265	0.164066	0.00791748	64.8341	61	47.0863	0.797505	0.00929947	F	7.02988	5.60552	0.06379	28.62	13663	122967	0.131468	0.001194	Method1:new_ll1	0.317126	0.00396	0.356848	1.6e-12	17499	54.8588	0.01	0	0.02	916628	NA	H80	0.9346
TGH028.A0101.ssMod	TGH028.A0101.TF1	Pars petrosa	single-stranded	Capture	17391044	9190345	NA	8273599	0.125946	0.00718291	68.0234	64	46.7047	0.40634	0.579653	M	4.48268	1.82146	2.57677	10.6	7589	68301	0.003051	0.000908	Method1:new_ll1	0.005759	0.000948	0.005107	4.1e-14	6412	20.2629	0.01	0	0.02	817971	R1b1(R-M415,R-P25_1)	H6a1a	0.905
TGH058.A0101.ssMod	TGH058.A0101.TF1	Pars petrosa	single-stranded	Capture	15212165	6780432	NA	3143564	0.229955	0.0127464	64.2188	60	45.3801	0.832483	0.00804284	F	1.60474	1.33702	0.0127	1.56	6903	62127	0.08669	0.000926	Method1:new_ll1	0.210653	0.00503	0.223164	2.07e-12	1092	3.48995	0.13	0.05	0.21	613888	NA	C4a2c1	0.7162
TGH068.A0101.ssMod	TGH068.A0101.TF1	Pars petrosa	single-stranded	Capture	24685431	18309183	NA	15416540	0.182366	0.0120191	64.8358	62	45.9302	0.813404	0.00892474	F	7.55314	6.14703	0.06618	11.2	15489	139401	0.13178	0.000919	Method1:new_ll1	0.30774	0.00366	0.339562	1.23e-11	7154	23.1376	0.01	0	0.02	980404	NA	J1c5a	0.9881
HNF016.A0101.ssMod	HNF016.A0101.TF1	Pars petrosa	single-stranded	Capture	19906309	15211194	NA	14282081	0.123715	0.00552192	67.6227	64	46.7544	0.40317	0.571535	M	7.1473	2.88281	4.05953	26.45	10415	93735	0.002521	0.000905	Method1:new_ll1	0.003654	0.000635	0.003687	6.9e-15	15340	51.6558	0.01	0	0.02	957407	I2a2a1a2a(I-L1229)	U5a2b	0.9854
HNF019.A0101.ssMod	HNF019.A0101.TF1	Pars petrosa	single-stranded	Capture	25525840	13353029	NA	4052034	0.165766	0.00890123	62.056	57	44.7132	0.441531	0.470186	M	1.50785	0.66751	0.70655	22.98	3182	28638	0.036886	0.000804	Method1:new_ll1	0.100121	0.00588	0.102004	3.05e-14	13458	43.8719	0.01	0	0.02	658839	D1b2a(D-CTS6287,D-CTS220)	H4a1a4b	0.9795
PTL002.A0101.ssMod	PTL002.A0101.TF1	Pars petrosa	single-stranded	Capture	18922905	10753748	NA	6381040	0.179509	0.0104104	65.9973	62	45.811	0.818225	0.00806188	F	3.34173	2.73545	0.02623	8.02	11248	101232	0.119345	0.000954	Method1:new_ll1	0.292313	0.0043	0.322595	6.62e-12	5193	16.927	0.01	0	0.02	796860	NA	H26	0.9346
PTL003.A0101.ssMod	PTL003.A0101.TF1	Pars petrosa	single-stranded	Capture	22927690	11542143	NA	5570461	0.208294	0.011512	64.9313	60	45.533	0.861008	0.00427036	F	2.90734	2.50551	0.01249	10.9	10733	96597	0.123914	0.001304	Method1:new_ll1	0.307473	0.00445	0.331754	1.91e-12	6836	22.8694	0.01	0	0.02	770049	NA	H26	0.9346
PTL004.A0101.ssMod	PTL004.A0101.TF1	Pars petrosa	single-stranded	Capture	19048080	6176990	NA	3107838	0.172586	0.00817166	69.1708	65	45.7193	0.834155	0.00945353	F	1.6857	1.40731	0.01592	1.59	6918	62262	0.106404	0.001169	Method1:new_ll1	0.269705	0.0055	0.286525	1.74e-12	1012	3.38771	0.99	0.98	NA	588535	NA	H1a	0.882
PTL013.A0101.ssMod	PTL013.A0101.TF1	Pars petrosa	single-stranded	Capture	18234645	11745269	NA	8027463	0.13835	0.00797016	69.4815	65	45.5083	0.828856	0.00958521	F	3.84849	3.19071	0.03618	8.13	12705	114345	0.116494	0.000868	Method1:new_ll1	0.280393	0.00397	0.305478	6.63e-12	4661	16.2004	0.01	0	0.02	860240	NA	C4a1	0.9502
TGB005.A0101.ssMod	TGB005.A0101.TF1	Pars petrosa	single-stranded	Capture	18985164	9374042	NA	2510078	0.213955	0.0109184	63.8053	59	45.1271	0.840088	0.00582531	F	1.09311	0.91834	0.00627	2.6	4838	43542	0.103483	0.001073	Method1:new_ll1	0.266089	0.00665	0.273804	5.71e-13	1559	5.21371	0.02	0.01	0.03	510529	NA	H1c	0.7839
TGB013.A0101.ssMod	TGB013.A0101.TF1	Pars petrosa	single-stranded	Capture	18912839	6417366	NA	1017240	0.224664	0.0107125	54.55	51	44.9812	0.438904	0.435262	M	0.35568	0.15568	0.15311	3.15	334	3006	0.026426	0.001734	Method1:new_ll1	0.067036	0.0161	0.063547	4.81e-15	2054	6.49768	0.01	0	0.02	226933	R1a(R-L62,R-M420)	H3p	0.7645
TGB023.A0101.ssMod	TGB023.A0101.TF1	Tibia	single-stranded	Capture	23562431	17285846	NA	14470029	0.155834	0.00673946	65.9371	62	46.6794	0.400612	0.549992	M	6.90724	2.7706	3.77539	20.39	10361	93249	0.002396	0.000748	Method1:new_ll1	0.003407	0.00059	0.00395	2.13e-14	12978	41.3149	0.01	0	0.02	952948	R1a1a1b2a(R-Z94)	U5a2b1c	0.9817
HNF052.A0101.ssMod	HNF052.A0101.TF1	Pars petrosa	single-stranded	Capture	20033958	12198511	NA	4382944	0.129595	0.00649148	63.3837	69	46.1224	0.827857	0.00548362	F	1.84025	1.52092	0.01001	6.98	7802	70218	0.10686	0.000801	Method1:new_ll1	0.277463	0.00525	0.299932	4.9e-12	4362	14.1052	0.01	0	0.02	655788	NA	U4b	0.9691
HNF054.A0101.ssMod	HNF054.A0101.TF1	Pars petrosa	single-stranded	Capture	14704819	5584794	NA	2585597	0.200908	0.0101905	58.1942	59	46.2167	0.416315	0.549905	M	1.10143	0.45592	0.60355	1.49	1905	17145	0.00422	0.00068	Method1:new_ll1	0.008237	0.00241	0.007911	9.16e-15	1064	3.14581	0.99	0.98	NA	478562	I2a2a1a2a1a1(I-Z2054)	U4	0.7836
HNF075.A0101.ssMod	HNF075.A0101.TF1	Pars petrosa	single-stranded	Capture	18861873	10447018	NA	5098988	0.167027	0.00893104	62.4969	66	46.2401	0.415851	0.543058	M	2.49224	1.02803	1.34922	4.52	5105	45945	0.003834	0.000782	Method1:new_ll1	0.007978	0.00141	0.008181	8.18e-15	2947	9.49864	0.01	0	0.02	723290	Q1a1b1(Q-L712)	J1	0.906
HDB001.A0101.ssMod	HDB001.A0101.TF2	Pars petrosa	single-stranded	Capture	43438556	9527811	NA	7447537	0.17703	0.00814937	46.4215	50	40.154	0.544485	0.561407	M	1.4962	0.81995	0.83768	11.93	3752	33768	0.002947	0.000662	Method1:new_ll1	0.006314	0.00156	0.006221	3.39e-14	4761	12.779	0.01	0	0.02	655823	R1a1a1b2a(R-Z94)	U4b1a4	0.9153
BRE030_ss	BRE030.A0101.TF1	Tooth	single-stranded	Capture	18689832	11508075	NA	7172976	0.158	0.085	48.2	46	45	0.8	0	F	1.24225	0.94962	0.01136	26.71	4540	40860	0.100733	0.005634	Method1:new_ll1	0.241432	0.00671	0.250135	9.76e-13	18128	60.9546	0.01	0	0.02	546528	NA	U5a1d2b	0.9393
BRE017	BRE017.A0101.TF1	Tooth	double-stranded	Capture	20872758	10878762	NA	9471672	0.098	0.009	48.96	47	47	0.8	0	F	1.28602	0.96888	0.00983	9.49	4539	40851	0.107437	0.000668	Method1:new_ll1	0.271314	0.00676	0.286391	1.23e-13	7269	21.8892	0.01	0	0.02	682551	NA	C4a1a4	0.9662
BRE018	BRE018.A0101.TF1	Tooth	double-stranded	Capture	20668311	5755001	NA	4449365	0.028	0.004	50.53	47	46	0.4	0.5	M	0.64687	0.26529	0.31102	35.08	668	6012	0.000666	0.000501	Method1:new_ll1	-6e-06	0.0014	-0.000533	1.65e-16	30581	97.7638	0.01	0	0.02	511372	Q1a2a(Q-L475,Q-L53)	C4a1a+195	0.9615
BRE019	BRE019.A0101.TF1	Tooth	double-stranded	Capture	19617025	3539956	NA	2593403	0.053	0.01	53.74	51	46	0.8	0	F	0.42241	0.32754	0.00312	42.43	996	8964	0.080743	0.000378	Method1:new_ll1	0.221231	0.0145	0.218828	4.55e-14	27661	99.1283	0	0	0.01	375524	NA	H7b	1
BRE020	BRE020.A0101.TF1	Tooth	double-stranded	Capture	17347442	7073240	NA	6104512	0.073	0.012	55.56	54	47	0.4	0.5	M	1.07456	0.42353	0.53655	13.04	1588	14292	0.002316	0.000774	Method1:new_ll1	0.003226	0.00196	0.003669	3.21e-15	7990	26.5836	0.01	0	0.02	674987	Q1a1b1a(Q-L715,Q-L713)	B4b1a3a	0.8877
BRE021	BRE021.A0101.TF1	Tooth	double-stranded	Capture	18727234	1417516	NA	829224	0.034	0.005	64.51	76	46	0.8	0	F	0.15216	0.12906	0.00138	23.62	171	1539	0.159341	0	Method1:new_ll1	0.459335	0.0478	0.44706	2.17e-15	15003	51.7658	0.01	0	0.02	164756	NA	A8a	0.9255
BRE022	BRE022.A0101.TF1	Tooth	double-stranded	Capture	18747190	11089285	NA	9196592	0.05	0.009	49.23	46	50	0.7	0	F	0.91683	0.63065	0.00872	21.45	2626	23634	0.100719	0.00071	Method1:new_ll1	0.252649	0.00888	0.263949	4.32e-13	13978	46.5792	0.01	0	0.02	552363	NA	D4j+(16286)	0.9876
BRE023	BRE023.A0101.TF1	Tooth	double-stranded	Capture	18475850	1528372	NA	1034354	0.053	0.009	56.07	55	47	0.8	0	F	0.1574	0.12005	0.00153	20.95	163	1467	0.085227	0.001066	Method1:new_ll1	0.22188	0.0372	0.21495	6.36e-15	13202	45.8537	0.01	0	0.02	167141	NA	U1a1a1	0.88
BRE024	BRE024.A0101.TF1	Tooth	double-stranded	Capture	16255447	2050148	NA	1439796	0.062	0.011	57.49	57	48	0.4	0.4	M	0.21966	0.08295	0.09755	68.82	82	738	0	0	Method1:new_ll1	NA	NA	NA	NA	59019	204.763	0.01	0	0.02	221970	R1a1a(R-M512)	U5a1d2b	0.9587
BRE025	BRE025.A0101.TF1	Tooth	double-stranded	Capture	18178598	9313837	NA	7833650	0.036	0.008	51.48	48	46	0.8	0	F	0.99138	0.77521	0.01044	35.44	3542	31878	0.098246	0.000711	Method1:new_ll1	0.25864	0.00782	0.267746	4.23e-13	21986	77.5521	0.01	0	0.02	640481	NA	H7b	1
BRE026	BRE026.A0101.TF1	Tooth	double-stranded	Capture	18776643	3378215	NA	2620648	0.056	0.009	60.69	62	46	0.4	0.5	M	0.53348	0.21073	0.2599	77.49	497	4473	0.002809	0.000701	Method1:new_ll1	0.006259	0.00477	0.004781	3.86e-17	77693	265.918	0	0	0.01	450283	R1(R-M306,R-M173)	F1b1b	0.9754
BRE031_ss	BRE031.A0101.TF1	Tooth	single-stranded	Capture	16161352	2483312	NA	543668	0.111	0.059	58.87	60	45	0.4	0.5	M	0.12356	0.05173	0.06226	25.98	37	333	0.025974	0.004886	Method1:new_ll1	0.057842	0.0504	0.060067	1.67e-16	16782	57.5122	0.01	0	0.02	88352	O1b1a1a1b(O-F3092,O-M1283)	C4a1a3	0.9814
NEP1	final_libraries_merged	Pars petrosa	double-stranded	WGS	NA	NA	NA	NA	NA	NA	NA	NA	NA	0.5	0.5	M	0.23959	0.13182	0.12758	17.55	393	3537	0.002472	0.000619	Method1:new_ll1	0.005261	0.00499	0.005876	5.15e-17	8623	30.8532	0.01	0	0.02	254772	E1b1b1a1b1(E-CTS1773,E-L618)	H	0.9384
NEP2	final_libraries_merged	Pars petrosa	double-stranded	WGS	NA	NA	NA	NA	NA	NA	NA	NA	NA	0.6	0.5	M	0.74086	0.4398	0.39933	57.99	3620	32580	0.00207	0.000639	Method1:new_ll1	0.003467	0.00131	0.003298	1.21e-14	26373	98.8174	0.01	0	0.02	605656	G2a1a1a2(G-FGC1159,G-FGC1160)	U5a1d1	0.9647
NEP2S01	NEP2S01_PE_merged	NA	double-stranded	WGS	58979387	9008131	12.81	5941771	0.12	0.009	83.26	72	59	NA	NA	NA	NA	NA	NA	NA	NA	NA	NA	NA	NA	NA	NA	NA	NA	NA	NA	NA	NA	NA	NA	NA	NA	NA
NEPS01	NEPS01_PE_merged	NA	double-stranded	WGS	25748503	6112709	17.28	2930362	0.145	0.012	62.24	55	57	NA	NA	NA	NA	NA	NA	NA	NA	NA	NA	NA	NA	NA	NA	NA	NA	NA	NA	NA	NA	NA	NA	NA	NA	NA
NEP2S02	NEP2S02_PE_merged	NA	double-stranded	WGS	71235240	42829153	51.62	20206272	0.145	0.012	81.17	71	40	NA	NA	NA	NA	NA	NA	NA	NA	NA	NA	NA	NA	NA	NA	NA	NA	NA	NA	NA	NA	NA	NA	NA	NA	NA
NEPS02	NEPS02_PE_merged	NA	double-stranded	WGS	41197555	20936850	41.96	8539478	0.156	0.013	71.64	64	44	NA	NA	NA	NA	NA	NA	NA	NA	NA	NA	NA	NA	NA	NA	NA	NA	NA	NA	NA	NA	NA	NA	NA	NA	NA
