# Supplementary material for: Ancient genomes reveal trans-Eurasian connections between the European Huns and the Xiongnu Empire
Source: Proc Natl Acad Sci U S A. 2025 Feb 24;122(9):e2418485122. doi: 10.1073/pnas.2418485122 (PMC11892651; doi:10.1073/pnas.2418485122)
Supplement: Supplementary file 3 — Dataset S02 (XLSX) [file pnas.2418485122.sd02.xlsx]

## Sheet: main_reference_dataset
ID	Group_ID	Other_ID	Publication	Lat	Lon
BRE004.A0101	Berel_Altai_Xianbei_Hun_P 2nd-5th c. CE	BRE004	GnecchiRuscone2021	49.33	85.79
BRE007.A0101	Berel_Altai_Xianbei_Hun_P 2nd-5th c. CE	BRE007	GnecchiRuscone2021	49.33	85.79
BRE008.A0101	Berel_Altai_Xianbei_Hun_P 2nd-5th c. CE	BRE008	GnecchiRuscone2021	49.33	85.79
BRE011.A0101	Berel_Altai_Xianbei_Hun_P 2nd-5th c. CE	BRE011	GnecchiRuscone2021	49.33	85.79
BRE013.A0101	Berel_Altai_Xianbei_Hun_P 2nd-5th c. CE	BRE013	GnecchiRuscone2021	49.33	85.79
BRE014.A0101	Berel_Altai_Xianbei_Hun_P 2nd-5th c. CE	BRE014	GnecchiRuscone2021	49.33	85.79
BRE030_ss	Berel_Altai_Xianbei_Hun_P 2nd-5th c. CE	BRE030	New	49.33	85.79
BRE017	Berel_Altai_Xianbei_Hun_P 2nd-5th c. CE	BRE017	New	49.33	85.79
BRE018	Berel_Altai_Xianbei_Hun_P 2nd-5th c. CE	BRE018	New	49.33	85.79
BRE019	Berel_Altai_Xianbei_Hun_P 2nd-5th c. CE	BRE019	New	49.33	85.79
BRE020	Berel_Altai_Xianbei_Hun_P 2nd-5th c. CE	BRE020	New	49.33	85.79
BRE021	Berel_Altai_Xianbei_Hun_P 2nd-5th c. CE	BRE021	New	49.33	85.79
BRE022	Berel_Altai_Xianbei_Hun_P 2nd-5th c. CE	BRE022	New	49.33	85.79
BRE023	Berel_Altai_Xianbei_Hun_P 2nd-5th c. CE	BRE023	New	49.33	85.79
BRE024	Berel_Altai_Xianbei_Hun_P 2nd-5th c. CE	BRE024	New	49.33	85.79
BRE025	Berel_Altai_Xianbei_Hun_P 2nd-5th c. CE	BRE025	New	49.33	85.79
BRE026	Berel_Altai_Xianbei_Hun_P 2nd-5th c. CE	BRE026	New	49.33	85.79
BRE031_ss	Berel_Altai_Xianbei_Hun_P 2nd-5th c. CE	BRE031	New	49.33	85.79
DA121.SG	Kangju 2nd-4th c. CE	DA121	DamgaardNature2018	42.7331	68.3406
DA123.SG	Kangju 2nd-4th c. CE	DA123	DamgaardNature2018	42.7331	68.3244
DA125.SG	Kangju 2nd-4th c. CE	DA125	DamgaardNature2018	42.5931	68.0506
DA206.SG	Kangju 2nd-4th c. CE	DA206	DamgaardNature2018	42.9019	68.2489
DA226.SG	Kangju 2nd-4th c. CE	DA226	DamgaardNature2018	43.0686	68.2489
DA229.SG	Kangju 2nd-4th c. CE	DA229	DamgaardNature2018	42.4597	69.6997
DA224.SG	Kangju 2nd-4th c. CE	I10141	DamgaardNature2018	43.0686	68.2489
KNT001.A0101	Kangju 2nd-4th c. CE	KNT001	GnecchiRuscone2021	41.41	68.8
KNT002.A0101	Kangju 2nd-4th c. CE	KNT002	GnecchiRuscone2021	41.41	68.8
KNT003.A0101	Kangju 2nd-4th c. CE	KNT003	GnecchiRuscone2021	41.41	68.8
KNT004.A0101	Kangju 2nd-4th c. CE	KNT004	GnecchiRuscone2021	41.41	68.8
KNT005.A0101	Kangju 2nd-4th c. CE	KNT005	GnecchiRuscone2021	41.41	68.8
ALN001.A0101	TianShan_Hun_P 2nd-6th c. CE	ALN001	GnecchiRuscone2021	41.41	71.5
ALN002.A0101	TianShan_Hun_P 2nd-6th c. CE	ALN002	GnecchiRuscone2021	41.41	71.5
ALN003.A0101	TianShan_Hun_P 2nd-6th c. CE	ALN003	GnecchiRuscone2021	41.41	71.5
ALN005.A0101	TianShan_Hun_P 2nd-6th c. CE	ALN005	GnecchiRuscone2021	41.41	71.5
ALN008.A0101	TianShan_Hun_P 2nd-6th c. CE	ALN008	GnecchiRuscone2021	41.41	71.5
ALN009.A0101	TianShan_Hun_P 2nd-6th c. CE	ALN009	GnecchiRuscone2021	41.41	71.5
DA100.SG	TianShan_Hun_P 2nd-6th c. CE	DA100	DamgaardNature2018	42.1567	77.4056
DA101.SG	TianShan_Hun_P 2nd-6th c. CE	DA101	DamgaardNature2018	42.1594	77.4064
DA104.SG	TianShan_Hun_P 2nd-6th c. CE	DA104	DamgaardNature2018	42.1569	77.4056
DA105.SG	TianShan_Hun_P 2nd-6th c. CE	DA105	DamgaardNature2018	42.1569	77.4056
DA127.SG	TianShan_Hun_P 2nd-6th c. CE	DA127	DamgaardNature2018	42.9906	79.3692
DA385.SG	TianShan_Hun_P 2nd-6th c. CE	DA385	DamgaardNature2018	41.5014	75.7947
DA52.SG	TianShan_Hun_P 2nd-6th c. CE	DA52	DamgaardNature2018	41.4281	75.3297
DA54.SG	TianShan_Hun_P 2nd-6th c. CE	DA54	DamgaardNature2018	41.4281	75.3297
DA65.SG	TianShan_Hun_P 2nd-6th c. CE	DA65	DamgaardNature2018	41.5014	75.7947
DA66.SG	TianShan_Hun_P 2nd-6th c. CE	DA66	DamgaardNature2018	41.5014	75.7947
DA68.SG	TianShan_Hun_P 2nd-6th c. CE	DA68	DamgaardNature2018	41.5014	75.7947
DA69.SG	TianShan_Hun_P 2nd-6th c. CE	DA69	DamgaardNature2018	41.5014	75.7947
DA70.SG	TianShan_Hun_P 2nd-6th c. CE	DA70	DamgaardNature2018	41.5014	75.7947
DA71.SG	TianShan_Hun_P 2nd-6th c. CE	DA71	DamgaardNature2018	41.5014	75.7947
DA72.SG	TianShan_Hun_P 2nd-6th c. CE	DA72	DamgaardNature2018	41.5014	75.7947
DA73.SG	TianShan_Hun_P 2nd-6th c. CE	DA73	DamgaardNature2018	41.5014	75.7947
DA74.SG	TianShan_Hun_P 2nd-6th c. CE	DA74	DamgaardNature2018	41.5014	75.7947
DA80.SG	TianShan_Hun_P 2nd-6th c. CE	DA80	DamgaardNature2018	41.5014	75.7947
DA81.SG	TianShan_Hun_P 2nd-6th c. CE	DA81	DamgaardNature2018	41.615	74.9858
DA82.SG	TianShan_Hun_P 2nd-6th c. CE	DA82	DamgaardNature2018	41.615	74.9858
DA85.SG	TianShan_Hun_P 2nd-6th c. CE	DA85	DamgaardNature2018	41.615	74.9858
DA96.SG	TianShan_Hun_P 2nd-6th c. CE	DA96	DamgaardNature2018	42.1569	77.4056
DA98.SG	TianShan_Hun_P 2nd-6th c. CE	DA98	DamgaardNature2018	42.1594	77.4064
AST001.A0101	earlyXiongnu_P 2nd-1st c. BCE	AST001	Jeong2020	49.2747	101.496
DA38.SG	earlyXiongnu_P 2nd-1st c. BCE	DA38	DamgaardNature2018	49.2744	101.716
DA41.SG	earlyXiongnu_P 2nd-1st c. BCE	DA41	DamgaardNature2018	49.2744	101.716
SKT001.A0101	earlyXiongnu_P 2nd-1st c. BCE	SKT001	Jeong2020	49.1623	101.424
SKT002.A0101	earlyXiongnu_P 2nd-1st c. BCE	SKT002	Jeong2020	49.1623	101.424
SKT003.A0101	earlyXiongnu_P 2nd-1st c. BCE	SKT003	Jeong2020	49.1623	101.424
SKT004.A0101	earlyXiongnu_P 2nd-1st c. BCE	SKT004	Jeong2020	49.1623	101.424
SKT005.A0101	earlyXiongnu_P 2nd-1st c. BCE	SKT005	Jeong2020	49.1623	101.424
SKT006.A0101	earlyXiongnu_P 2nd-1st c. BCE	SKT006	Jeong2020	49.1623	101.424
SKT007.A0101	earlyXiongnu_P 2nd-1st c. BCE	SKT007	Jeong2020	49.1623	101.424
SKT008.A0101	earlyXiongnu_P 2nd-1st c. BCE	SKT008	Jeong2020	49.1623	101.424
SKT009.A0101	earlyXiongnu_P 2nd-1st c. BCE	SKT009	Jeong2020	49.1623	101.424
SKT010.A0101	earlyXiongnu_P 2nd-1st c. BCE	SKT010	Jeong2020	49.1623	101.424
SKT012.A0101	earlyXiongnu_P 2nd-1st c. BCE	SKT012	Jeong2020	49.1623	101.424
ATS001.A0101	lateXiongnu_P 1st c. BCE 2nd c. CE	ATS001	Jeong2020	48.8679	105.9
BAM001.A0101	lateXiongnu_P 1st c. BCE 2nd c. CE	BAM001	Jeong2020	48.5955	102.83
BRL002.A0101	lateXiongnu_P 1st c. BCE 2nd c. CE	BRL002	Jeong2020	49.3062	105.909
BRU001.A0101	lateXiongnu_P 1st c. BCE 2nd c. CE	BRU001	Jeong2020	45.905	115.366
BTO001.A0101	lateXiongnu_P 1st c. BCE 2nd c. CE	BTO001	Jeong2020	49.482	103.366
BUR001.A0101	lateXiongnu_P 1st c. BCE 2nd c. CE	BUR001	Jeong2020	47.7993	102.361
BUR002.B0101	lateXiongnu_P 1st c. BCE 2nd c. CE	BUR002	Jeong2020	47.7993	102.361
BUR003.A0101	lateXiongnu_P 1st c. BCE 2nd c. CE	BUR003	Jeong2020	47.7993	102.361
BUR004.A0101	lateXiongnu_P 1st c. BCE 2nd c. CE	BUR004	Jeong2020	47.7993	102.361
CHN010.A0101	lateXiongnu_P 1st c. BCE 2nd c. CE	CHN010	Jeong2020	49.9971	92.054
DA43.SG	lateXiongnu_P 1st c. BCE 2nd c. CE	DA43	DamgaardNature2018	42.5258	105.18
DA45.SG	lateXiongnu_P 1st c. BCE 2nd c. CE	DA45	DamgaardNature2018	42.5258	105.18
DEL001.A0101	lateXiongnu_P 1st c. BCE 2nd c. CE	DEL001	Jeong2020	46.2841	111.768
DOL001.B0101	lateXiongnu_P 1st c. BCE 2nd c. CE	DOL001	Jeong2020	47.2166	108.972
DUU001.B0101	lateXiongnu_P 1st c. BCE 2nd c. CE	DUU001	Jeong2020	47.3959	109.815
EME002.A0101	lateXiongnu_P 1st c. BCE 2nd c. CE	EME002	Jeong2020	47.783	101.993
HUD001.A0101	lateXiongnu_P 1st c. BCE 2nd c. CE	HUD001	Jeong2020	47.8345	101.714
IMA001.B0101	lateXiongnu_P 1st c. BCE 2nd c. CE	IMA001	Jeong2020	50.4974	106.406
IMA002.A0101	lateXiongnu_P 1st c. BCE 2nd c. CE	IMA002	Jeong2020	50.4974	106.406
IMA003.C0101	lateXiongnu_P 1st c. BCE 2nd c. CE	IMA003	Jeong2020	50.4974	106.406
IMA004.B0101	lateXiongnu_P 1st c. BCE 2nd c. CE	IMA004	Jeong2020	50.4974	106.406
IMA005.C0101	lateXiongnu_P 1st c. BCE 2nd c. CE	IMA005	Jeong2020	50.4974	106.406
IMA006.A0101	lateXiongnu_P 1st c. BCE 2nd c. CE	IMA006	Jeong2020	50.4974	106.406
IMA007.A0101	lateXiongnu_P 1st c. BCE 2nd c. CE	IMA007	Jeong2020	50.4974	106.406
JAA001.A0101	lateXiongnu_P 1st c. BCE 2nd c. CE	JAA001	Jeong2020	47.8131	108.532
JAG001.A0101	lateXiongnu_P 1st c. BCE 2nd c. CE	JAG001	Jeong2020	47.8131	108.532
KHO006.A0101	lateXiongnu_P 1st c. BCE 2nd c. CE	KHO006	Jeong2020	47.06	91.8425
KHO007.A0101	lateXiongnu_P 1st c. BCE 2nd c. CE	KHO007	Jeong2020	47.06	91.8425
NAI001.A0101	lateXiongnu_P 1st c. BCE 2nd c. CE	NAI001	Jeong2020	48.5904	101.86
NAI002.A0101	lateXiongnu_P 1st c. BCE 2nd c. CE	NAI002	Jeong2020	48.5904	101.86
SAN001.A0101	lateXiongnu_P 1st c. BCE 2nd c. CE	SAN001	Jeong2020	47.922	112.966
SOL001.A0101	lateXiongnu_P 1st c. BCE 2nd c. CE	SOL001	Jeong2020	47.7422	101.773
SON001.A0101	lateXiongnu_P 1st c. BCE 2nd c. CE	SON001	Jeong2020	47.7878	106.609
TEV002.A0101	lateXiongnu_P 1st c. BCE 2nd c. CE	TEV002	Jeong2020	44.6542	102.061
TEV003.A0101	lateXiongnu_P 1st c. BCE 2nd c. CE	TEV003	Jeong2020	44.6542	102.061
TMI001.B0101	lateXiongnu_P 1st c. BCE 2nd c. CE	TMI001	Jeong2020	47.7993	102.361
TUH001.A0101	lateXiongnu_P 1st c. BCE 2nd c. CE	TUH001	Jeong2020	47.7993	102.361
TUH002.A0101	lateXiongnu_P 1st c. BCE 2nd c. CE	TUH002	Jeong2020	47.7993	102.361
TUK002.A0101	lateXiongnu_P 1st c. BCE 2nd c. CE	TUK002	Jeong2020	47.7993	102.361
TUK003.A0101	lateXiongnu_P 1st c. BCE 2nd c. CE	TUK003	Jeong2020	47.7993	102.361
UGU004.A0101	lateXiongnu_P 1st c. BCE 2nd c. CE	UGU004	Jeong2020	49.2484	105.378
UGU005.A0101	lateXiongnu_P 1st c. BCE 2nd c. CE	UGU005	Jeong2020	49.2484	105.378
UGU006.A0101	lateXiongnu_P 1st c. BCE 2nd c. CE	UGU006	Jeong2020	49.2484	105.378
UGU010.A0101	lateXiongnu_P 1st c. BCE 2nd c. CE	UGU010	Jeong2020	49.2484	105.378
UGU011.A0101	lateXiongnu_P 1st c. BCE 2nd c. CE	UGU011	Jeong2020	49.2484	105.378
ULN004.B0101	lateXiongnu_P 1st c. BCE 2nd c. CE	ULN004	Jeong2020	46.2841	111.768
UVG001.A0101	lateXiongnu_P 1st c. BCE 2nd c. CE	UVG001	Jeong2020	48.0921	104.158
SBB001_ss	lateXiongnu_P 1st c. BCE 2nd c. CE	SBB001	Jeong2020	46.9218	91.9349
SBB002_ss	lateXiongnu_P 1st c. BCE 2nd c. CE	SBB002	Lee2023	46.9218	91.9349
SBB003_ss	lateXiongnu_P 1st c. BCE 2nd c. CE	SBB003	Lee2023	46.9218	91.9349
SBB004_ss	lateXiongnu_P 1st c. BCE 2nd c. CE	SBB004	Lee2023	46.9218	91.9349
SBB005_ss	lateXiongnu_P 1st c. BCE 2nd c. CE	SBB005	Lee2023	46.9218	91.9349
SBB006_ss	lateXiongnu_P 1st c. BCE 2nd c. CE	SBB006	Lee2023	46.9218	91.9349
SBB007_ss	lateXiongnu_P 1st c. BCE 2nd c. CE	SBB007	Lee2023	46.9218	91.9349
SBB008_ss	lateXiongnu_P 1st c. BCE 2nd c. CE	SBB008	Lee2023	46.9218	91.9349
SBB009_ss	lateXiongnu_P 1st c. BCE 2nd c. CE	SBB009	Lee2023	46.9218	91.9349
SBB010_ss	lateXiongnu_P 1st c. BCE 2nd c. CE	SBB010	Lee2023	46.9218	91.9349
TAK003_ss	lateXiongnu_P 1st c. BCE 2nd c. CE	TAK003	Lee2023	47.4031	92.1049
TAK004_ss	lateXiongnu_P 1st c. BCE 2nd c. CE	TAK004	Lee2023	47.4031	92.1049
TAK005_ss	lateXiongnu_P 1st c. BCE 2nd c. CE	TAK005	Lee2023	47.4031	92.1049
TAK006_ss	lateXiongnu_P 1st c. BCE 2nd c. CE	TAK006	Lee2023	47.4031	92.1049
TAK008_ss	lateXiongnu_P 1st c. BCE 2nd c. CE	TAK008	Lee2023	47.4031	92.1049
TAK009_ss	lateXiongnu_P 1st c. BCE 2nd c. CE	TAK009	Lee2023	47.4031	92.1049
BalongKD06	China_Guangxi 3rd-6th c. CE	BalongKD06	WangCell2021	24.15	107.51
BalongKD07	China_Guangxi 3rd-6th c. CE	BalongKD07	WangCell2021	24.15	107.51
BalongKD08	China_Guangxi 3rd-6th c. CE	BalongKD08	WangCell2021	24.15	107.51
BalongKD10	China_Guangxi 3rd-6th c. CE	BalongKD10	WangCell2021	24.15	107.51
BandaKD11	China_Guangxi 3rd-6th c. CE	BandaKD11	WangCell2021	24.05	107.5
BandaKD15	China_Guangxi 3rd-6th c. CE	BandaKD15	WangCell2021	24.05	107.5
CenxunKP05	China_Guangxi 3rd-6th c. CE	CenxunKP05	WangCell2021	23.4	107.4
CenxunKP07	China_Guangxi 3rd-6th c. CE	CenxunKP07	WangCell2021	23.4	107.4
CenxunKP13	China_Guangxi 3rd-6th c. CE	CenxunKP13	WangCell2021	23.4	107.4
LadaKH01	China_Guangxi 3rd-6th c. CE	LadaKH01	WangCell2021	24	107.6
LayiKD01	China_Guangxi 3rd-6th c. CE	LayiKD01	WangCell2021	24.08	107.62
QinchangKD13	China_Guangxi 3rd-6th c. CE	QinchangKD13	WangCell2021	24.1	107.51
QinchangKD14	China_Guangxi 3rd-6th c. CE	QinchangKD14	WangCell2021	24.1	107.51
ShenxianKP09	China_Guangxi 3rd-6th c. CE	ShenxianKP09	WangCell2021	23.31	107.59
YiyangKP17	China_Guangxi 3rd-6th c. CE	YiyangKP17	WangCell2021	23.33	107.5
I13692	Taiwan_Hanben 1st-8th c. CE	S13692.E1.L1	WangNature2021	24.3278	121.766
I13694	Taiwan_Hanben 1st-8th c. CE	S13694.E1.L1	WangNature2021	24.3278	121.766
I13695	Taiwan_Hanben 1st-8th c. CE	S13695.E1.L1	WangNature2021	24.3278	121.766
I14925	Taiwan_Hanben 1st-8th c. CE	S14925.Y1.E1.L1	WangNature2021	24.3278	121.766
I14926	Taiwan_Hanben 1st-8th c. CE	S14926.Y1.E1.L1	WangNature2021	24.3278	121.766
I14927	Taiwan_Hanben 1st-8th c. CE	S14927.Y1.E1.L1	WangNature2021	24.3278	121.766
I14928	Taiwan_Hanben 1st-8th c. CE	S14928.Y1.E1.L1	WangNature2021	24.3278	121.766
I14929	Taiwan_Hanben 1st-8th c. CE	S14929.Y1.E1.L1	WangNature2021	24.3278	121.766
I14930	Taiwan_Hanben 1st-8th c. CE	S14930.Y1.E1.L1	WangNature2021	24.3278	121.766
I14931	Taiwan_Hanben 1st-8th c. CE	S14931.Y1.E1.L1	WangNature2021	24.3278	121.766
I14933	Taiwan_Hanben 1st-8th c. CE	S14933.Y1.E1.L1	WangNature2021	24.3278	121.766
I14934	Taiwan_Hanben 1st-8th c. CE	S14934.Y1.E1.L1	WangNature2021	24.3278	121.766
I14937	Taiwan_Hanben 1st-8th c. CE	S14937.Y1.E1.L1	WangNature2021	24.3278	121.766
I15156	Taiwan_Hanben 1st-8th c. CE	S15156.Y1.E1.L1	WangNature2021	24.3278	121.766
I15158	Taiwan_Hanben 1st-8th c. CE	S15158.Y1.E1.L1	WangNature2021	24.3278	121.766
I15159	Taiwan_Hanben 1st-8th c. CE	S15159.Y1.E1.L1	WangNature2021	24.3278	121.766
I3611	Taiwan_Hanben 1st-8th c. CE	I3611	WangNature2021	24.3278	121.766
I3612	Taiwan_Hanben 1st-8th c. CE	I3612	WangNature2021	24.3278	121.766
I3614	Taiwan_Hanben 1st-8th c. CE	I3614	WangNature2021	24.3278	121.766
I3615	Taiwan_Hanben 1st-8th c. CE	I3615	WangNature2021	24.3278	121.766
I3616	Taiwan_Hanben 1st-8th c. CE	I3616	WangNature2021	24.3278	121.766
I3617	Taiwan_Hanben 1st-8th c. CE	I3617	WangNature2021	24.3278	121.766
I3618	Taiwan_Hanben 1st-8th c. CE	I3618	WangNature2021	24.3278	121.766
I3619	Taiwan_Hanben 1st-8th c. CE	I3619	WangNature2021	24.3278	121.766
I3620	Taiwan_Hanben 1st-8th c. CE	I3620	WangNature2021	24.3278	121.766
I3621	Taiwan_Hanben 1st-8th c. CE	I3621	WangNature2021	24.3278	121.766
I3727	Taiwan_Hanben 1st-8th c. CE	I3727	WangNature2021	24.3278	121.766
I3728	Taiwan_Hanben 1st-8th c. CE	I3728	WangNature2021	24.3278	121.766
I3731	Taiwan_Hanben 1st-8th c. CE	I3731	WangNature2021	24.3278	121.766
I3732	Taiwan_Hanben 1st-8th c. CE	I3732	WangNature2021	24.3278	121.766
I3734	Taiwan_Hanben 1st-8th c. CE	I3734	WangNature2021	24.3278	121.766
I3735	Taiwan_Hanben 1st-8th c. CE	I3735	WangNature2021	24.3278	121.766
I3736	Taiwan_Hanben 1st-8th c. CE	I3736	WangNature2021	24.3278	121.766
I8071	Taiwan_Hanben 1st-8th c. CE	I8071	WangNature2021	24.3278	121.766
I8072	Taiwan_Hanben 1st-8th c. CE	I8072	WangNature2021	24.3278	121.766
I8074	Taiwan_Hanben 1st-8th c. CE	I8074	WangNature2021	24.3278	121.766
I8075	Taiwan_Hanben 1st-8th c. CE	I8075	WangNature2021	24.3278	121.766
I8076	Taiwan_Hanben 1st-8th c. CE	I8076	WangNature2021	24.3278	121.766
I8078	Taiwan_Hanben 1st-8th c. CE	I8078	WangNature2021	24.3278	121.766
I8080	Taiwan_Hanben 1st-8th c. CE	I8080	WangNature2021	24.3278	121.766
I8081	Taiwan_Hanben 1st-8th c. CE	I8081	WangNature2021	24.3278	121.766
C2031	Xinjiang_South 1st-4th c. CE	C2031	KumarFuScience2022	41.34	86.26
C2032	Xinjiang_South 1st-4th c. CE	C2032	KumarFuScience2022	41.34	86.26
C795	Xinjiang_South 1st-4th c. CE	C795	KumarFuScience2022	41.76	86.15
C3619	Xinjiang_South 1st-4th c. CE	C3619	KumarFuScience2022	43.76	89.26
C3622	Xinjiang_South 1st-4th c. CE	C3622	KumarFuScience2022	37.07	80.19
C3624	Xinjiang_South 1st-4th c. CE	C3624	KumarFuScience2022	37.07	80.19
C3625	Xinjiang_South 1st-4th c. CE	C3625	KumarFuScience2022	37.07	80.19
C3631	Xinjiang_South 1st-4th c. CE	C3631	KumarFuScience2022	37.07	80.19
C3633	Xinjiang_South 1st-4th c. CE	C3633	KumarFuScience2022	37.07	80.19
C3642	Xinjiang_South 1st-4th c. CE	C3642	KumarFuScience2022	37.07	80.19
C3652.SG	Xinjiang_South 1st-4th c. CE	C3652	KumarFuScience2022	38.27	85.33
C387_noUDG	Xinjiang_South 1st-4th c. CE	C387	KumarFuScience2022	36.97	79.94
C388_noUDG	Xinjiang_South 1st-4th c. CE	C388	KumarFuScience2022	36.97	79.94
C389_noUDG	Xinjiang_South 1st-4th c. CE	C389	KumarFuScience2022	36.97	79.94
C390_noUDG	Xinjiang_South 1st-4th c. CE	C390	KumarFuScience2022	36.97	79.94
C391_noUDG	Xinjiang_South 1st-4th c. CE	C391	KumarFuScience2022	36.97	79.94
C392_noUDG	Xinjiang_South 1st-4th c. CE	C392	KumarFuScience2022	36.97	79.94
C393_noUDG	Xinjiang_South 1st-4th c. CE	C393	KumarFuScience2022	36.97	79.94
C401_noUDG	Xinjiang_South 1st-4th c. CE	C401	KumarFuScience2022	36.97	79.94
C402_noUDG	Xinjiang_South 1st-4th c. CE	C402	KumarFuScience2022	36.97	79.94
C1370.SG	Xinjiang_West 1st-4th c. CE	C1370	KumarFuScience2022	43.79	82.64
C1652	Xinjiang_West 1st-4th c. CE	C1652	KumarFuScience2022	43.22	81.84
C4140	Xinjiang_West 1st-4th c. CE	C4140	KumarFuScience2022	43.807	80.81
C4150	Xinjiang_West 1st-4th c. CE	C4150	KumarFuScience2022	43.91	82.08
C4265.SG	Xinjiang_West 1st-4th c. CE	C4265	KumarFuScience2022	43.6	82.62
C629	Xinjiang_West 1st-4th c. CE	C629	KumarFuScience2022	43.6	82.62
C783	Xinjiang_West 1st-4th c. CE	C783	KumarFuScience2022	43.6	82.62
C789	Xinjiang_West 1st-4th c. CE	C789	KumarFuScience2022	43.6	82.62
FVD001.A0101.ssMod	Hun/Longobard P 5th-6th c. CE	FVD001	Vyas2023	46.4428	17.33
FVD002.A0101.ssMod	Hun/Longobard P 5th-6th c. CE	FVD002	Vyas2023	46.4428	17.33
FVD003.A0101.ssMod	Hun/Longobard P 5th-6th c. CE	FVD003	Vyas2023	46.4428	17.33
FVD004.A0101.ssMod	Hun/Longobard P 5th-6th c. CE	FVD004	Vyas2023	46.4428	17.33
FVD005.A0101.ssMod	Hun/Longobard P 5th-6th c. CE	FVD005	Vyas2023	46.4428	17.33
FVD006.A0101.ssMod	Hun/Longobard P 5th-6th c. CE	FVD006	Vyas2023	46.4428	17.33
FVD007.A0101.ssMod	Hun/Longobard P 5th-6th c. CE	FVD007	Vyas2023	46.4428	17.33
FVD008.A0101.ssMod	Hun/Longobard P 5th-6th c. CE	FVD008	Vyas2023	46.4428	17.33
FVD009.A0201.ssMod	Hun/Longobard P 5th-6th c. CE	FVD009	Vyas2023	46.4428	17.33
FVD010.A0101.ssMod	Hun/Longobard P 5th-6th c. CE	FVD010	Vyas2023	46.4428	17.33
FVD011.A0101.ssMod	Hun/Longobard P 5th-6th c. CE	FVD011	Vyas2023	46.4428	17.33
FVD012.A0101.ssMod	Hun/Longobard P 5th-6th c. CE	FVD012	Vyas2023	46.4428	17.33
FVD013.A0101.ssMod	Hun/Longobard P 5th-6th c. CE	FVD013	Vyas2023	46.4428	17.33
Hacs_15_L006	Hun/Longobard P 5th-6th c. CE	Hacs_15_L006	Vyas2023	46.64707615888501,	17.7015
Hacs_16_L006	Hun/Longobard P 5th-6th c. CE	Hacs_16_L006	Vyas2023	46.64707615888501,	17.7015
Hacs_19_L006	Hun/Longobard P 5th-6th c. CE	Hacs_19_L006	Vyas2023	46.64707615888501,	17.7015
Hacs_20_L006	Hun/Longobard P 5th-6th c. CE	Hacs_20_L006	Vyas2023	46.64707615888501,	17.7015
Hacs_24_L006	Hun/Longobard P 5th-6th c. CE	Hacs_24_L006	Vyas2023	46.64707615888501,	17.7015
HACS-10	Hun/Longobard P 5th-6th c. CE	HACS-10	Vyas2023	46.64707615888501,	17.7015
HACS-13	Hun/Longobard P 5th-6th c. CE	HACS-13	Vyas2023	46.64707615888501,	17.7015
HACS-17	Hun/Longobard P 5th-6th c. CE	HACS-17	Vyas2023	46.64707615888501,	17.7015
HACS-18	Hun/Longobard P 5th-6th c. CE	HACS-18	Vyas2023	46.64707615888501,	17.7015
HACS-1	Hun/Longobard P 5th-6th c. CE	HACS-1	Vyas2023	46.64707615888501,	17.7015
HACS-21	Hun/Longobard P 5th-6th c. CE	HACS-21	Vyas2023	46.64707615888501,	17.7015
HACS-22	Hun/Longobard P 5th-6th c. CE	HACS-22	Vyas2023	46.64707615888501,	17.7015
HACS-4	Hun/Longobard P 5th-6th c. CE	HACS-4	Vyas2023	46.64707615888501,	17.7015
HACS-5	Hun/Longobard P 5th-6th c. CE	HACS-5	Vyas2023	46.64707615888501,	17.7015
BAL-268	Hun/Longobard P 5th-6th c. CE	BAL-268	Vyas2023	46.8057	17.7671
Bal_111_L006	Hun/Longobard P 5th-6th c. CE	Bal_111_L006	Vyas2023	46.8057	17.7671
Bal_143_L006	Hun/Longobard P 5th-6th c. CE	Bal_143_L006	Vyas2023	46.8057	17.7671
Bal_144_L006	Hun/Longobard P 5th-6th c. CE	Bal_144_L006	Vyas2023	46.8057	17.7671
Bal_146_L006	Hun/Longobard P 5th-6th c. CE	Bal_146_L006	Vyas2023	46.8057	17.7671
Bal_148_L006	Hun/Longobard P 5th-6th c. CE	Bal_148_L006	Vyas2023	46.8057	17.7671
Bal_149_L006	Hun/Longobard P 5th-6th c. CE	Bal_149_L006	Vyas2023	46.8057	17.7671
Bal_150_L006	Hun/Longobard P 5th-6th c. CE	Bal_150_L006	Vyas2023	46.8057	17.7671
Bal_267_L006	Hun/Longobard P 5th-6th c. CE	Bal_267_L006	Vyas2023	46.8057	17.7671
Bal_269_L006	Hun/Longobard P 5th-6th c. CE	Bal_269_L006	Vyas2023	46.8057	17.7671
Bal_26_L006	Hun/Longobard P 5th-6th c. CE	Bal_26_L006	Vyas2023	46.8057	17.7671
SZ6	Hun/Longobard P 5th-6th c. CE	SZ6	Amorim2018	46.2833	17.85
SZ7	Hun/Longobard P 5th-6th c. CE	SZ7	Amorim2018	46.2833	17.85
SZ8	Hun/Longobard P 5th-6th c. CE	SZ8	Amorim2018	46.2833	17.85
SZ9	Hun/Longobard P 5th-6th c. CE	SZ9	Amorim2018	46.2833	17.85
SZ12	Hun/Longobard P 5th-6th c. CE	SZ12	Amorim2018	46.2833	17.85
SZ13	Hun/Longobard P 5th-6th c. CE	SZ13	Amorim2018	46.2833	17.85
SZ14	Hun/Longobard P 5th-6th c. CE	SZ14	Amorim2018	46.2833	17.85
SZ16	Hun/Longobard P 5th-6th c. CE	SZ16	Amorim2018	46.2833	17.85
SZ18	Hun/Longobard P 5th-6th c. CE	SZ18	Amorim2018	46.2833	17.85
SZ19	Hun/Longobard P 5th-6th c. CE	SZ19	Amorim2018	46.2833	17.85
SZ22	Hun/Longobard P 5th-6th c. CE	SZ22	Amorim2018	46.2833	17.85
SZ23	Hun/Longobard P 5th-6th c. CE	SZ23	Amorim2018	46.2833	17.85
SZ24	Hun/Longobard P 5th-6th c. CE	SZ24	Amorim2018	46.2833	17.85
SZ25	Hun/Longobard P 5th-6th c. CE	SZ25	Amorim2018	46.2833	17.85
SZ27	Hun/Longobard P 5th-6th c. CE	SZ27B	Amorim2018	46.2833	17.85
SZ28	Hun/Longobard P 5th-6th c. CE	SZ28	Amorim2018	46.2833	17.85
SZ30	Hun/Longobard P 5th-6th c. CE	SZ30	Amorim2018	46.2833	17.85
SZ31	Hun/Longobard P 5th-6th c. CE	SZ31	Amorim2018	46.2833	17.85
SZ32	Hun/Longobard P 5th-6th c. CE	SZ32	Amorim2018	46.2833	17.85
SZ37	Hun/Longobard P 5th-6th c. CE	SZ37	Amorim2018	46.2833	17.85
SZ38	Hun/Longobard P 5th-6th c. CE	SZ38	Amorim2018	46.2833	17.85
SZ40	Hun/Longobard P 5th-6th c. CE	SZ40	Amorim2018	46.2833	17.85
SZ42	Hun/Longobard P 5th-6th c. CE	SZ42	Amorim2018	46.2833	17.85
SZ11.SG	Hun/Longobard P 5th-6th c. CE	SZ11.SG	Amorim2018	46.2833	17.85
SZ15.SG	Hun/Longobard P 5th-6th c. CE	SZ15.SG	Amorim2018	46.2833	17.85
SZ3.SG	Hun/Longobard P 5th-6th c. CE	SZ3.SG	Amorim2018	46.2833	17.85
SZ36.SG	Hun/Longobard P 5th-6th c. CE	SZ36.SG	Amorim2018	46.2833	17.85
SZ4.SG	Hun/Longobard P 5th-6th c. CE	SZ4.SG	Amorim2018	46.2833	17.85
SZ43.SG	Hun/Longobard P 5th-6th c. CE	SZ43.SG	Amorim2018	46.2833	17.85
SZ45.SG	Hun/Longobard P 5th-6th c. CE	SZ45.SG	Amorim2018	46.2833	17.85
SZ5.SG	Hun/Longobard P 5th-6th c. CE	SZ5.SG	Amorim2018	46.2833	17.85
PTL002.A0101.ssMod	Hun/Gepid P 5th - 6th c. CE	PTL002	New	47.4605	20.5129
PTL003.A0101.ssMod	Hun/Gepid P 5th - 6th c. CE	PTL003	New	47.4605	20.5129
PTL004.A0101.ssMod	Hun/Gepid P 5th - 6th c. CE	PTL004	New	47.4605	20.5129
RKF255.A0101.ssMod	Hun/Gepid P 5th - 6th c. CE	RKF255	GnecchiRuscone2023	47.0916	20.2279
RKF274.A0101.ssMod	Hun/Gepid P 5th - 6th c. CE	RKF274	GnecchiRuscone2023	47.0916	20.2279
RKF275.A0101.ssMod	Hun/Gepid P 5th - 6th c. CE	RKF275	GnecchiRuscone2023	47.0916	20.2279
RKF278.A0101.ssMod	Hun/Gepid P 5th - 6th c. CE	RKF278	GnecchiRuscone2023	47.0916	20.2279
RKO001.A0101.ssMod	Hun/Gepid P 5th - 6th c. CE	RKO001	GnecchiRuscone2023	47.0916	20.2279
RKO002.B0101.ssMod	Hun/Gepid P 5th - 6th c. CE	RKO002	GnecchiRuscone2023	47.0916	20.2279
RKO006.B0101.ssMod	Hun/Gepid P 5th - 6th c. CE	RKO006	GnecchiRuscone2023	47.0916	20.2279
RKO007.A0101.ssMod	Hun/Gepid P 5th - 6th c. CE	RKO007	GnecchiRuscone2023	47.0916	20.2279
RKO015.A0101.ssMod	Hun/Gepid P 5th - 6th c. CE	RKO015	GnecchiRuscone2023	47.0916	20.2279
SZLA-646	Hun/Gepid P 5th - 6th c. CE	SZLA-646	Maroti2022	48.2253	20.4539
TGB005.A0101.ssMod	Hun/Gepid P 5th - 6th c. CE	TGB005	New	47.384	20.5082
TGB023.A0101.ssMod	Hun/Gepid P 5th - 6th c. CE	TGB023	New	47.384	20.5082
TGH010.A0101.ssMod	Hun/Gepid P 5th - 6th c. CE	TGH010	New	47.384	20.5082
TGH012.A0101.ssMod	Hun/Gepid P 5th - 6th c. CE	TGH012	New	47.384	20.5082
TGH015.A0101.ssMod	Hun/Gepid P 5th - 6th c. CE	TGH015	New	47.384	20.5082
TGH016.A0101.ssMod	Hun/Gepid P 5th - 6th c. CE	TGH016	New	47.384	20.5082
TGH019.A0101.ssMod	Hun/Gepid P 5th - 6th c. CE	TGH019	New	47.384	20.5082
TGH028.A0101.ssMod	Hun/Gepid P 5th - 6th c. CE	TGH028	New	47.384	20.5082
TGH058.A0101.ssMod	Hun/Gepid P 5th - 6th c. CE	TGH058	New	47.384	20.5082
TGH068.A0101.ssMod	Hun/Gepid P 5th - 6th c. CE	TGH068	New	47.7993	102.361
CSB-3	lateSarmatian_Hun_P 4th-5th c. CE	CSB-3	Maroti2022	46.7085	20.2464
HNF016.A0101.ssMod	lateSarmatian_Hun_P 4th-5th c. CE	HNF016	New	47.843	21.4243
HNF019.A0101.ssMod	lateSarmatian_Hun_P 4th-5th c. CE	HNF019	New	47.843	21.4243
HNF052.A0101.ssMod	lateSarmatian_Hun_P 4th-5th c. CE	HNF052	New	47.843	21.4243
HNF054.A0101.ssMod	lateSarmatian_Hun_P 4th-5th c. CE	HNF054	New	47.843	21.4243
HNF075.A0101.ssMod	lateSarmatian_Hun_P 4th-5th c. CE	HNF075	New	47.843	21.4243
RKF245.A0101.ssMod	lateSarmatian_Hun_P 4th-5th c. CE	RKF245	GnecchiRuscone2023	47.0916	20.2279
RKF257.A0101.ssMod	lateSarmatian_Hun_P 4th-5th c. CE	RKF257	GnecchiRuscone2023	47.0916	20.2279
RKF260.A0101.ssMod	lateSarmatian_Hun_P 4th-5th c. CE	RKF260	GnecchiRuscone2023	47.0916	20.2279
RKF263.A0101.ssMod	lateSarmatian_Hun_P 4th-5th c. CE	RKF263	GnecchiRuscone2023	47.0916	20.2279
RKF266.A0101.ssMod	lateSarmatian_Hun_P 4th-5th c. CE	RKF266	GnecchiRuscone2023	47.0916	20.2279
RKO003.A0101.ssMod	lateSarmatian_Hun_P 4th-5th c. CE	RKO003	GnecchiRuscone2023	47.0916	20.2279
RKO004.A0101.ssMod	lateSarmatian_Hun_P 4th-5th c. CE	RKO004	GnecchiRuscone2023	47.0916	20.2279
RKO005.A0101.ssMod	lateSarmatian_Hun_P 4th-5th c. CE	RKO005	GnecchiRuscone2023	47.0916	20.2279
RKO010.A0101.ssMod	lateSarmatian_Hun_P 4th-5th c. CE	RKO010	GnecchiRuscone2023	47.0916	20.2279
RKO012.A0101.ssMod	lateSarmatian_Hun_P 4th-5th c. CE	RKO012	GnecchiRuscone2023	47.0916	20.2279
RKO016.A0101.ssMod	lateSarmatian_Hun_P 4th-5th c. CE	RKO016	GnecchiRuscone2023	47.0916	20.2279
RKO018.A0101.ssMod	lateSarmatian_Hun_P 4th-5th c. CE	RKO018	GnecchiRuscone2023	47.0916	20.2279
RKO019.A0101.ssMod	lateSarmatian_Hun_P 4th-5th c. CE	RKO019	GnecchiRuscone2023	47.0916	20.2279
RKO020.A0101.ssMod	lateSarmatian_Hun_P 4th-5th c. CE	RKO020	GnecchiRuscone2023	47.0916	20.2279
RKO021.A0101.ssMod	lateSarmatian_Hun_P 4th-5th c. CE	RKO021	GnecchiRuscone2023	47.0916	20.2279
SEI-1	lateSarmatian_Hun_P 4th-5th c. CE	SEI-1	Maroti2022	46.4859	20.1322
SEI-5	lateSarmatian_Hun_P 4th-5th c. CE	SEI-5	Maroti2022	46.4859	20.1322
SEI-6	lateSarmatian_Hun_P 4th-5th c. CE	SEI-6	Maroti2022	46.4859	20.1322
TGB013.A0101.ssMod	lateSarmatian_Hun_P 4th-5th c. CE	TGB013	New	47.384	20.5082
XXX001.A181013	lateSarmatian_Hun_P 4th-5th c. CE	XXX001.A181013	GnecchiRuscone2022	46.8589	19.7189
XXX001.A181014	lateSarmatian_Hun_P 4th-5th c. CE	XXX001.A181014	GnecchiRuscone2022	46.8589	19.7189
XXX001.A181015	lateSarmatian_Hun_P 4th-5th c. CE	XXX001.A181015	GnecchiRuscone2022	46.8589	19.7189
XXX001.A181016	lateSarmatian_Hun_P 4th-5th c. CE	XXX001.A181016	GnecchiRuscone2022	46.8589	19.7189
XXX001.A181017	lateSarmatian_Hun_P 4th-5th c. CE	XXX001.A181017	GnecchiRuscone2022	46.8589	19.7189
XXX001.A181018	lateSarmatian_Hun_P 4th-5th c. CE	XXX001.A181018	GnecchiRuscone2022	46.8589	19.7189
XXX001.A181019	lateSarmatian_Hun_P 4th-5th c. CE	XXX001.A181019	GnecchiRuscone2022	46.8589	19.7189
XXX001.A181020	lateSarmatian_Hun_P 4th-5th c. CE	XXX001.A181020	GnecchiRuscone2022	46.8589	19.7189
XXX001.A181021	lateSarmatian_Hun_P 4th-5th c. CE	XXX001.A181021	GnecchiRuscone2022	47.8574	21.3574
XXX001.A181022	lateSarmatian_Hun_P 4th-5th c. CE	XXX001.A181022	GnecchiRuscone2022	47.8574	21.3574
XXX001.A181023	lateSarmatian_Hun_P 4th-5th c. CE	XXX001.A181023	GnecchiRuscone2022	47.8574	21.3574
XXX001.A181024	lateSarmatian_Hun_P 4th-5th c. CE	XXX001.A181024	GnecchiRuscone2022	47.8574	21.3574
XXX001.A181025	lateSarmatian_Hun_P 4th-5th c. CE	XXX001.A181025	GnecchiRuscone2022	47.8574	21.3574
XXX001.A181026	lateSarmatian_Hun_P 4th-5th c. CE	XXX001.A181026	GnecchiRuscone2022	47.8574	21.3574
XXX001.A181027	lateSarmatian_Hun_P 4th-5th c. CE	XXX001.A181027	GnecchiRuscone2022	47.8574	21.3574
XXX001.A181028	lateSarmatian_Hun_P 4th-5th c. CE	XXX001.A181028	GnecchiRuscone2022	47.8574	21.3574
KMT-2785	Hun P eastern-type-burials 5th c. CE	KMT-2785	Maroti2022	47.03	19.8382
MSG-1	Hun P eastern-type-burials 5th c. CE	MSG-1	Maroti2022	46.691	24.6709
PTL013.A0101.ssMod	Hun P eastern-type-burials 5th c. CE	PTL013	New	47.4605	20.5129
VZ-12673	Hun P eastern-type-burials 5th c. CE	VZ-12673	Maroti2022	47.6447	19.15
XXX001.A181029	Hun P eastern-type-burials 5th c. CE	A181029	GnecchiRuscone2022	47.509	17.4064
HDB001.A0101.ssMod	Hun P eastern-type-burials 5th c. CE	HDB001	New	47.6733	21.5076
czu001	Hun P eastern-type-burials 5th c. CE	Individual_I	Niebylski2024	50.1333	20.1833
czu002	Hun P eastern-type-burials 5th c. CE	Individual_II	Niebylski2024	50.1333	20.1833
NEP1	Hun P eastern-type-burials 5th c. CE	Grave 146	New	47.5403	19.0629
NEP2	Hun P eastern-type-burials 5th c. CE	Grave 172	New	47.5403	19.0629
DA39.SG	lateXiongnu_P_elite 1st c. BCE 2nd c. CE	DA39	DamgaardNature2018	48.0178	101.353
TAK001.A0101	lateXiongnu_P_elite 1st c. BCE 2nd c. CE	TAK001	Jeong2020	47.4031	92.1049
TAK002_ss	lateXiongnu_P_elite 1st c. BCE 2nd c. CE	TAK002	Lee2023	47.4031	92.1049
KRY001.A0101	Early_Medieval_Nomad 3rd-5th c. CE	KRY001	GnecchiRuscone2021	50.47	57.06
DA177.SG	Early_Medieval_Nomad 3rd-5th c. CE	DA177	DamgaardNature2018	52.0158	77.1861
DA27.SG	Early_Medieval_Nomad 3rd-5th c. CE	DA27	DamgaardNature2018	52.8369	62.8936
DA95.SG	Early_Medieval_Nomad 3rd-5th c. CE	DA95	DamgaardNature2018	52.6181	76.7494

## Sheet: sources_outgroups_for_qpAdm
IDs	N	New_Group_name_used_in_article	Group_name_in_AADR	Reference_article	qpAdm
I1727,I1710,I1707,I1704,I1699,I0867	6	Levant_N	Jordan_PPNB,Jordan_PPNB_contam,Jordan_PPNC	LazaridisNature2016	right population
I1944,I1945,I1947,I1949,I1954,I1951,I7527	7	Iran_N	Iran_GanjDareh_N	NarasimhanPattersonScience2019	right population
I4081,I4655,I4657,I4871,I4872,I4873,I4874,I4875,I4876,I4877,I4878,I4880,I4881,I4914,I4915,I4916,I4917,I5233,I5234,I5235,I5236,I5237,I5238,I5239,I5240,I5242,I5244,I5771,I5772,I5773,I5401,I5402,I5408,I5409,I5411,I4582,I4607,I4660,I4870,I5436	40	Iron_Gates_HG	Romania_IronGates_Mesolithic,Serbia_IronGates_Mesolithic	MathiesonNature2018	right population
I0124,I0211,I0061,Sidelkino.SG	4	EHG	Russia_Samara_HG,Russia_Karelia_HG,Russia_Sidelkino_HG.SG	MathiesonNature2015	right population
ZHAG_BON004.A0101_Luk10,ZHAJ_BON034.A0101_Luk9,ZHJ_BON024.A0101_Luk84,ZKO_BON001.A0101_Luk7,ZMOJ_BON014.A0101_Luk21,I1100,I1102,I1099,I1103,I1101,I1097,I0744,I1096,I1098,I0708,I0745,I0746,I0707,I0709,I0725,I0736,I0726,I1579,I1581,I1580,I1585,I1583,I0727,I0724,I0723	30	Anatolia_N	Turkey_Boncuklu_N,Turkey_N,Turkey_N_o	FeldmanNatureCommunications2019,MathiesonNature2015	right population
HJTM107,HJTM109,PLTM310,PLTM311,PLTM312,PLTM313,WD-WT1H16,WD-WT5M2	8	YR_LN	China_YR_LN	NingNatureCommunications2020	right population
L5209,L5213,L4964,L6101,L6103,L6105,L6106,GMGM1,XHM100,XHM110,XHM135,XHM75	12	Tarim_EMBA1	China_Xinjiang_Xiaohe_BA, China_Xinjiang_Beifang_Xiaohe_BA.SG	ZhangNature2021	right population
ARS001.A0101,ARS002.B0101,ARS003.B0101,ARS004.A0101,ARS005.A0101,ARS006.A0101,ARS007.B0101,ARS008.A0101,ARS009.A0101,ARS011.A0101,ARS012.A0101,ARS013.A0101,ARS014.B0101,ARS015.A0101,ARS016.A0101,ARS018.A0101,ARS024.A0101,ARS025.A0101,ARS026.A0101	19	Mongolia_Khovsgol_LBA	Mongolia_LBA_Khovsgol_6	JeongPNAS2018	right population
SAN001.A0101,ULN004.B0101,BTO001.A0101,CHN010.A0101,DOL001.B0101,EME002.A0101,JAA001.A0101,KHO007.A0101,TAK001.A0101,TEV002.A0101,UVG001.A0101,TEV003.A0101,IMA001.B0101,IMA002.A0101,IMA003.C0101,IMA004.B0101,IMA005.C0101,IMA006.A0101,IMA007.A0101,IMA008.B0101	20	lateXiongnu_P 1st c. BCE 2nd c. CE	Mongolia_Dornod_Xiongnu	JeongCell2020	left population
MGS-M6,MGS-M7L,MGS-M7R	3	AR_Xianbei_P_2c CE	China_AR_Xianbei_IA	NingNatureCommunications2020	left population
BOR001.A0101,MIT001.A0101,SHU001.A0101,PTO001.A0101,I6349,I6352,I6357,I7032,I6365,I12969,I12971,I13178,I13963	13	Mongolia_EIA_SlabGrave1	Mongolia_Khentii_EIA_SlabGrave, Mongolia_EIA_SlabGrave_1Khentii	JeongCell2020,WangNature2021	left population
F004.SG,M010.SG,M012.SG,M15-1.SG,M15-2.SG,M4.SG,M8R1.SG,X3.SG,M819.SG,M820.SG,M827.SG	11	China_IA	China_Xinjian_IA.SG, China_Xinjian_IA_o1.SG, China_Xinjian_IA_o2.SG	NingCurrentBiology2019	left population
SZ12,SZ14,SZ16,SZ23,SZ24,SZ25,SZ30,SZ38,SZ41,SZ42,SZ7,SZ9	12	Lon_P_6c CE	Hungary_Langobard	AmorimNatureCommunications2018	left population
XXX001.A181013,XXX001.A181014,XXX001.A181015,XXX001.A181016,XXX001.A181017,XXX001.A181019,XXX001.A181020	7	Sarm_P_DTI_4-5c	Hungary_DanubeTisza_LSarmation_Ehun	GnecchiRusconeCell2022	left population
R3747.SG,R3743.SG,R3744.SG,R3745.SG,R3746.SG	5	Croatia_100CE	Croatia_Zadar_Roman.SG	AntonioeLife2024	left population
VK153.SG,VK155.SG,VK156.SG,VK157.SG,VK154	5	Bodzia_VA	Poland_Viking.SG	MargaryanWillerslevNature2020	left population
chy001.SG,chy002.SG,tem001.SG,tem002.SG,tem003.SG	5	Russia_Late_Sarmatian_100BCE	Russia_LateSarmatian.SG	KrzewinskaScienceAdvances2018	left population
DA146.SG,DA160.SG,DA162.SG,DA164.SG,DA243.SG	5	North_Caucasus_7-11c CE	Russia_Alan.SG	DamgaardNature2018	left population
KDC001,KDC002	2	Caucasus_MBA_North_Caucasus	Russia_North_Caucasus_MBA	WangNatureCommunications2019	left population
