# Supplementary material for: Ancient genomes reveal trans-Eurasian connections between the European Huns and the Xiongnu Empire
Source: Proc Natl Acad Sci U S A. 2025 Feb 24;122(9):e2418485122. doi: 10.1073/pnas.2418485122 (PMC11892651; doi:10.1073/pnas.2418485122)
Supplement: Supplementary file 4 — Dataset S03 (XLSX) [file pnas.2418485122.sd03.xlsx]

## Sheet: OGs
OG1
Mbuti.DG
Levant_N
Onge.DG
Iran_N
Iron_Gates_HG
EHG
Anatolia_N
YR_LN
Tarim_EMBA1
Mongolia_Khovsgol_LBA

## Sheet: qpWave_Refs
Target	nRef	Refs	pval.OG1	qpAdm_models
Refs	1	lateXiongnu_P 1st c. BCE 2nd c. CE;North_Caucasus_7−11c CE	0	EastAsian_Sources
Refs	2	lateXiongnu_P 1st c. BCE 2nd c. CE;Lon_P_north_6c CE	0	EastAsian_Sources
Refs	3	lateXiongnu_P 1st c. BCE 2nd c. CE;Lon_P_south_6c CE	0	EastAsian_Sources
Refs	4	lateXiongnu_P 1st c. BCE 2nd c. CE;Sarm_P_DTI_4−5c	0	EastAsian_Sources
Refs	5	lateXiongnu_P 1st c. BCE 2nd c. CE;Chandman_IA	0	EastAsian_Sources
Refs	6	lateXiongnu_P 1st c. BCE 2nd c. CE;Sarmatians_450BCE	0	EastAsian_Sources
Refs	7	AR_Xianbei_P_2c CE;North_Caucasus_7−11c CE	0	EastAsian_Sources
Refs	8	AR_Xianbei_P_2c CE;Lon_P_north_6c CE	0	EastAsian_Sources
Refs	9	AR_Xianbei_P_2c CE;Lon_P_south_6c CE	0	EastAsian_Sources
Refs	10	AR_Xianbei_P_2c CE;Sarm_P_DTI_4−5c	0	EastAsian_Sources
Refs	11	AR_Xianbei_P_2c CE;Chandman_IA	0	EastAsian_Sources
Refs	12	AR_Xianbei_P_2c CE;Sarmatians_450BCE	0	EastAsian_Sources
Refs	13	Mongolia_EIA_Mongolia_EIA_SlabGrave1;North_Caucasus_7−11c CE	0	EastAsian_Sources
Refs	14	Mongolia_EIA_Mongolia_EIA_SlabGrave1;Lon_P_north_6c CE	0	EastAsian_Sources
Refs	15	Mongolia_EIA_Mongolia_EIA_SlabGrave1;Lon_P_south_6c CE	0	EastAsian_Sources
Refs	16	Mongolia_EIA_Mongolia_EIA_SlabGrave1;Sarm_P_DTI_4−5c	0	EastAsian_Sources
Refs	17	Mongolia_EIA_Mongolia_EIA_SlabGrave1;Chandman_IA	0	EastAsian_Sources
Refs	18	Mongolia_EIA_Mongolia_EIA_SlabGrave1;Sarmatians_450BCE	0	EastAsian_Sources
Refs	19	China_IA;North_Caucasus_7−11c CE	0	EastAsian_Sources
Refs	20	China_IA;Lon_P_north_6c CE	0	EastAsian_Sources
Refs	21	China_IA;Lon_P_south_6c CE	0	EastAsian_Sources
Refs	22	China_IA;Sarm_P_DTI_4−5c	0	EastAsian_Sources
Refs	23	China_IA;Chandman_IA	1.35369e-54	EastAsian_Sources
Refs	24	China_IA;Sarmatians_450BCE	0	EastAsian_Sources
Refs	25	lateXiongnu_P 1st c. BCE 2nd c. CE;North_Caucasus_7−11c CE;Lon_P_north_6c CE	3.17649e-120	EastAsian_Sources
Refs	26	lateXiongnu_P 1st c. BCE 2nd c. CE;North_Caucasus_7−11c CE;Lon_P_south_6c CE	3.79112e-51	EastAsian_Sources
Refs	27	lateXiongnu_P 1st c. BCE 2nd c. CE;North_Caucasus_7−11c CE;Sarm_P_DTI_4−5c	3.87487e-36	EastAsian_Sources
Refs	28	lateXiongnu_P 1st c. BCE 2nd c. CE;North_Caucasus_7−11c CE;Chandman_IA	2.02027e-138	EastAsian_Sources
Refs	29	lateXiongnu_P 1st c. BCE 2nd c. CE;North_Caucasus_7−11c CE;Sarmatians_450BCE	1.76858e-110	EastAsian_Sources
Refs	30	AR_Xianbei_P_2c CE;North_Caucasus_7−11c CE;Lon_P_north_6c CE	2.64249e-74	EastAsian_Sources
Refs	31	AR_Xianbei_P_2c CE;North_Caucasus_7−11c CE;Lon_P_south_6c CE	4.53859e-28	EastAsian_Sources
Refs	32	AR_Xianbei_P_2c CE;North_Caucasus_7−11c CE;Sarm_P_DTI_4−5c	8.30061e-28	EastAsian_Sources
Refs	33	AR_Xianbei_P_2c CE;North_Caucasus_7−11c CE;Chandman_IA	2.66372e-97	EastAsian_Sources
Refs	34	AR_Xianbei_P_2c CE;North_Caucasus_7−11c CE;Sarmatians_450BCE	2.90895e-74	EastAsian_Sources
Refs	35	Mongolia_EIA_Mongolia_EIA_SlabGrave1;North_Caucasus_7−11c CE;Lon_P_north_6c CE	2.91929e-121	EastAsian_Sources
Refs	36	Mongolia_EIA_Mongolia_EIA_SlabGrave1;North_Caucasus_7−11c CE;Lon_P_south_6c CE	4.38665e-54	EastAsian_Sources
Refs	37	Mongolia_EIA_Mongolia_EIA_SlabGrave1;North_Caucasus_7−11c CE;Sarm_P_DTI_4−5c	4.47532e-36	EastAsian_Sources
Refs	38	Mongolia_EIA_Mongolia_EIA_SlabGrave1;North_Caucasus_7−11c CE;Chandman_IA	8.96367e-133	EastAsian_Sources
Refs	39	Mongolia_EIA_Mongolia_EIA_SlabGrave1;North_Caucasus_7−11c CE;Sarmatians_450BCE	2.80832e-110	EastAsian_Sources
Refs	40	China_IA;North_Caucasus_7−11c CE;Lon_P_north_6c CE	2.8669e-98	EastAsian_Sources
Refs	41	China_IA;North_Caucasus_7−11c CE;Lon_P_south_6c CE	1.20634e-25	EastAsian_Sources
Refs	42	China_IA;North_Caucasus_7−11c CE;Sarm_P_DTI_4−5c	1.58728e-31	EastAsian_Sources
Refs	43	China_IA;North_Caucasus_7−11c CE;Chandman_IA	7.82645e-35	EastAsian_Sources
Refs	44	China_IA;North_Caucasus_7−11c CE;Sarmatians_450BCE	3.68048e-91	EastAsian_Sources
Refs	1	North_Caucasus_7−11c CE;Jutland_VA	4.03189e-143	Northern_sources
Refs	2	North_Caucasus_7−11c CE;Karda_VA	4.64184e-51	Northern_sources
Refs	3	North_Caucasus_7−11c CE;Bodzia_VA	8.56377e-115	Northern_sources
Refs	4	Lon_P_north_6c CE;Jutland_VA	1.12345e-29	Northern_sources
Refs	5	Lon_P_north_6c CE;Karda_VA	4.37518e-13	Northern_sources
Refs	6	Lon_P_north_6c CE;Bodzia_VA	8.89868e-25	Northern_sources
Refs	7	Lon_P_south_6c CE;Jutland_VA	1.01177e-186	Northern_sources
Refs	8	Lon_P_south_6c CE;Karda_VA	3.08137e-45	Northern_sources
Refs	9	Lon_P_south_6c CE;Bodzia_VA	2.663e-145	Northern_sources
Refs	10	Sarm_P_DTI_4−5c;Jutland_VA	1.00244e-23	Northern_sources
Refs	11	Sarm_P_DTI_4−5c;Karda_VA	1.80994e-10	Northern_sources
Refs	12	Sarm_P_DTI_4−5c;Bodzia_VA	6.42558e-29	Northern_sources
Refs	13	Chandman_IA;Jutland_VA	0	Northern_sources
Refs	14	Chandman_IA;Karda_VA	0	Northern_sources
Refs	15	Chandman_IA;Bodzia_VA	0	Northern_sources
Refs	16	Sarmatians_450BCE;Jutland_VA	8.24180943e-317	Northern_sources
Refs	17	Sarmatians_450BCE;Karda_VA	9.68827e-173	Northern_sources
Refs	18	Sarmatians_450BCE;Bodzia_VA	1.11203e-159	Northern_sources
Refs	19	North_Caucasus_7−11c CE;Lon_P_north_6c CE;Jutland_VA	2.76697e-25	Northern_sources
Refs	20	North_Caucasus_7−11c CE;Lon_P_north_6c CE;Karda_VA	1.24892e-06	Northern_sources
Refs	21	North_Caucasus_7−11c CE;Lon_P_north_6c CE;Bodzia_VA	1.03323e-24	Northern_sources
Refs	22	North_Caucasus_7−11c CE;Lon_P_south_6c CE;Jutland_VA	1.53237e-100	Northern_sources
Refs	23	North_Caucasus_7−11c CE;Lon_P_south_6c CE;Karda_VA	4.39131e-36	Northern_sources
Refs	24	North_Caucasus_7−11c CE;Lon_P_south_6c CE;Bodzia_VA	5.53169e-96	Northern_European_sources
Refs	25	North_Caucasus_7−11c CE;Sarm_P_DTI_4−5c;Jutland_VA	2.5513e-06	Northern_European_sources
Refs	26	North_Caucasus_7−11c CE;Sarm_P_DTI_4−5c;Karda_VA	2.0344e-07	Northern_European_sources
Refs	27	North_Caucasus_7−11c CE;Sarm_P_DTI_4−5c;Bodzia_VA	1.2976e-06	Northern_European_sources
Refs	28	North_Caucasus_7−11c CE;Chandman_IA;Jutland_VA	2.30749e-113	Northern_European_sources
Refs	29	North_Caucasus_7−11c CE;Chandman_IA;Karda_VA	6.16253e-43	Northern_European_sources
Refs	30	North_Caucasus_7−11c CE;Chandman_IA;Bodzia_VA	6.51004e-108	Northern_European_sources
Refs	31	North_Caucasus_7−11c CE;Sarmatians_450BCE;Jutland_VA	3.99196e-105	Northern_European_sources
Refs	32	North_Caucasus_7−11c CE;Sarmatians_450BCE;Karda_VA	8.61662e-48	Northern_European_sources
Refs	33	North_Caucasus_7−11c CE;Sarmatians_450BCE;Bodzia_VA	2.1695e-115	Northern_European_sources
Refs	1	North_Caucasus_7−11c CE;Alalakh_MLBA	1.18655e-218	Caucasus_Steppe_sources
Refs	2	North_Caucasus_7−11c CE;Caucasus_Kura_Araxes	6.91122e-49	Caucasus_Steppe_sources
Refs	3	North_Caucasus_7−11c CE;Caucasus_MBA_North_Caucasus	4.33156e-39	Caucasus_Steppe_sources
Refs	4	North_Caucasus_7−11c CE;Konyr_Tobe_300CE	7.31653e-34	Caucasus_Steppe_sources
Refs	5	Lon_P_north_6c CE;Alalakh_MLBA	0	Caucasus_Steppe_sources
Refs	6	Lon_P_north_6c CE;Caucasus_Kura_Araxes	2.38189e-273	Caucasus_Steppe_sources
Refs	7	Lon_P_north_6c CE;Caucasus_MBA_North_Caucasus	8.88418e-175	Caucasus_Steppe_sources
Refs	8	Lon_P_north_6c CE;Konyr_Tobe_300CE	6.47131e-184	Caucasus_Steppe_sources
Refs	9	Lon_P_south_6c CE;Alalakh_MLBA	1.26895e-144	Caucasus_Steppe_sources
Refs	10	Lon_P_south_6c CE;Caucasus_Kura_Araxes	1.29478e-96	Caucasus_Steppe_sources
Refs	11	Lon_P_south_6c CE;Caucasus_MBA_North_Caucasus	2.8855e-79	Caucasus_Steppe_sources
Refs	12	Lon_P_south_6c CE;Konyr_Tobe_300CE	1.01322e-222	Caucasus_Steppe_sources
Refs	13	Sarm_P_DTI_4−5c;Alalakh_MLBA	4.94065646e-324	Caucasus_Steppe_sources
Refs	14	Sarm_P_DTI_4−5c;Caucasus_Kura_Araxes	1.02611e-151	Caucasus_Steppe_sources
Refs	15	Sarm_P_DTI_4−5c;Caucasus_MBA_North_Caucasus	5.98983e-93	Caucasus_Steppe_sources
Refs	16	Sarm_P_DTI_4−5c;Konyr_Tobe_300CE	8.30333e-85	Caucasus_Steppe_sources
Refs	17	Chandman_IA;Alalakh_MLBA	0	Caucasus_Steppe_sources
Refs	18	Chandman_IA;Caucasus_Kura_Araxes	0	Caucasus_Steppe_sources
Refs	19	Chandman_IA;Caucasus_MBA_North_Caucasus	0	Caucasus_Steppe_sources
Refs	20	Chandman_IA;Konyr_Tobe_300CE	7.94391e-293	Caucasus_Steppe_sources
Refs	21	Sarmatians_450BCE;Alalakh_MLBA	0	Caucasus_Steppe_sources
Refs	22	Sarmatians_450BCE;Caucasus_Kura_Araxes	0	Caucasus_Steppe_sources
Refs	23	Sarmatians_450BCE;Caucasus_MBA_North_Caucasus	5.58283e-238	Caucasus_Steppe_sources
Refs	24	Sarmatians_450BCE;Konyr_Tobe_300CE	1.19555e-31	Caucasus_Steppe_sources
Refs	25	North_Caucasus_7−11c CE;Lon_P_north_6c CE;Alalakh_MLBA	1.79059e-94	Caucasus_Steppe_sources
Refs	26	North_Caucasus_7−11c CE;Lon_P_north_6c CE;Caucasus_Kura_Araxes	2.24852e-24	Caucasus_Steppe_sources
Refs	27	North_Caucasus_7−11c CE;Lon_P_north_6c CE;Caucasus_MBA_North_Caucasus	3.5081e-31	Caucasus_Steppe_sources
Refs	28	North_Caucasus_7−11c CE;Lon_P_north_6c CE;Konyr_Tobe_300CE	9.23431e-30	Caucasus_Steppe_sources
Refs	29	North_Caucasus_7−11c CE;Lon_P_south_6c CE;Alalakh_MLBA	9.15401e-94	Caucasus_Steppe_sources
Refs	30	North_Caucasus_7−11c CE;Lon_P_south_6c CE;Caucasus_Kura_Araxes	5.26412e-49	Caucasus_Steppe_sources
Refs	31	North_Caucasus_7−11c CE;Lon_P_south_6c CE;Caucasus_MBA_North_Caucasus	5.72327e-39	Caucasus_Steppe_sources
Refs	32	North_Caucasus_7−11c CE;Lon_P_south_6c CE;Konyr_Tobe_300CE	9.47117e-07	Caucasus_Steppe_sources
Refs	33	North_Caucasus_7−11c CE;Sarm_P_DTI_4−5c;Alalakh_MLBA	3.11131e-31	Caucasus_Steppe_sources
Refs	34	North_Caucasus_7−11c CE;Sarm_P_DTI_4−5c;Caucasus_Kura_Araxes	7.34365e-10	Caucasus_Steppe_sources
Refs	35	North_Caucasus_7−11c CE;Sarm_P_DTI_4−5c;Caucasus_MBA_North_Caucasus	1.36872e-15	Caucasus_Steppe_sources
Refs	36	North_Caucasus_7−11c CE;Sarm_P_DTI_4−5c;Konyr_Tobe_300CE	1.28835e-22	Caucasus_Steppe_sources
Refs	37	North_Caucasus_7−11c CE;Chandman_IA;Alalakh_MLBA	3.49483e-67	Caucasus_Steppe_sources
Refs	38	North_Caucasus_7−11c CE;Chandman_IA;Caucasus_Kura_Araxes	2.47692e-22	Caucasus_Steppe_sources
Refs	39	North_Caucasus_7−11c CE;Chandman_IA;Caucasus_MBA_North_Caucasus	2.9114e-20	Caucasus_Steppe_sources
Refs	40	North_Caucasus_7−11c CE;Chandman_IA;Konyr_Tobe_300CE	6.27213e-20	Caucasus_Steppe_sources
Refs	41	North_Caucasus_7−11c CE;Sarmatians_450BCE;Alalakh_MLBA	1.79116e-09	Caucasus_Steppe_sources
Refs	42	North_Caucasus_7−11c CE;Sarmatians_450BCE;Caucasus_Kura_Araxes	8.62882e-08	Caucasus_Steppe_sources
Refs	43	North_Caucasus_7−11c CE;Sarmatians_450BCE;Caucasus_MBA_North_Caucasus	1.99468e-10	Caucasus_Steppe_sources
Refs	44	North_Caucasus_7−11c CE;Sarmatians_450BCE;Konyr_Tobe_300CE	4.48277e-10	Caucasus_Steppe_sources
Refs	1	North_Caucasus_7−11c CE;Venosa	1.46528e-76	Southern_European_sources
Refs	2	Lon_P_north_6c CE;Venosa	3.61814e-182	Southern_European_sources
Refs	3	Lon_P_south_6c CE;Venosa	2.39467e-06	Southern_European_sources
Refs	4	Sarm_P_DTI_4−5c;Venosa	2.57449e-97	Southern_European_sources
Refs	5	Chandman_IA;Venosa	0	Southern_European_sources
Refs	6	Sarmatians_450BCE;Venosa	0	Southern_European_sources
Refs	7	North_Caucasus_7−11c CE;Lon_P_north_6c CE;Venosa	9.08054e-77	Southern_European_sources
Refs	8	North_Caucasus_7−11c CE;Lon_P_south_6c CE;Venosa	0.000263411	Southern_European_sources
Refs	9	North_Caucasus_7−11c CE;Sarm_P_DTI_4−5c;Venosa	1.50957e-39	Southern_European_sources
Refs	10	North_Caucasus_7−11c CE;Chandman_IA;Venosa	2.54999e-28	Southern_European_sources
Refs	11	North_Caucasus_7−11c CE;Sarmatians_450BCE;Venosa	6.57194e-17	Southern_European_sources
Refs	15	Russia_Late_Sarmatian_100BCE;Caucasus_MBA_North_Caucasus	1.38091e-180	Caucasus_Steppe_sources
Refs	16	Russia_Late_Sarmatian_100BCE;Caucasus_Late_Maykop	7.18342e-250	Caucasus_Steppe_sources
Refs	17	Russia_Late_Sarmatian_100BCE;Caucasus_Kura_Araxes	1.50022e-230	Caucasus_Steppe_sources
Refs	18	Russia_Late_Sarmatian_100BCE;Dzharkutan1_BA	7.52451e-250	Caucasus_Steppe_sources
Refs	19	Russia_Late_Sarmatian_100BCE;Bustan_BA	3.59376e-205	Caucasus_Steppe_sources
Refs	20	Russia_Late_Sarmatian_100BCE;Sappali_Tepe_BA	3.09312411e-316	Caucasus_Steppe_sources
Refs	21	Russia_Late_Sarmatian_100BCE;Gonur1_BA	1.03221e-259	Caucasus_Steppe_sources
Refs	22	Sarmatians_CaspianSteppe_350BCE;Caucasus_MBA_North_Caucasus	1.21038e-165	Caucasus_Steppe_sources
Refs	23	Sarmatians_CaspianSteppe_350BCE;Caucasus_Late_Maykop	3.49211e-204	Caucasus_Steppe_sources
Refs	24	Sarmatians_CaspianSteppe_350BCE;Caucasus_Kura_Araxes	5.55214e-205	Caucasus_Steppe_sources
Refs	25	Sarmatians_CaspianSteppe_350BCE;Dzharkutan1_BA	1.10704e-235	Caucasus_Steppe_sources
Refs	26	Sarmatians_CaspianSteppe_350BCE;Bustan_BA	2.3505e-192	Caucasus_Steppe_sources
Refs	27	Sarmatians_CaspianSteppe_350BCE;Sappali_Tepe_BA	7.06413e-305	Caucasus_Steppe_sources
Refs	28	Sarmatians_CaspianSteppe_350BCE;Gonur1_BA	3.69053e-250	Caucasus_Steppe_sources
Refs	29	Sarmatians_450BCE;Caucasus_MBA_North_Caucasus	1.89632e-232	Caucasus_Steppe_sources
Refs	30	Sarmatians_450BCE;Caucasus_Late_Maykop	1.38233904e-315	Caucasus_Steppe_sources
Refs	31	Sarmatians_450BCE;Caucasus_Kura_Araxes	0	Caucasus_Steppe_sources
Refs	32	Sarmatians_450BCE;Dzharkutan1_BA	0	Caucasus_Steppe_sources
Refs	33	Sarmatians_450BCE;Bustan_BA	2.69023e-255	Caucasus_Steppe_sources
Refs	34	Sarmatians_450BCE;Sappali_Tepe_BA	0	Caucasus_Steppe_sources
Refs	35	Sarmatians_450BCE;Gonur1_BA	0	Caucasus_Steppe_sources

## Sheet: qpAdm_Main
Target	OG	Number_of_sources	Refs	Pval	SSE	C1	C2	C3	C4	SE1	SE2	SE3	SE4
MSG-1	OG1	2way	AR_Xianbei_P_2c CE;Sarm_P_DTI_4−5c	0.511	9.85e-07	0.882	0.118	NA	NA	0.016	0.016	NA	NA
czu002	OG1	2way	lateXiongnu_P 1st c. BCE 2nd c. CE;Lon_P_north_6c CE	0.363	4.39e-07	0.857	0.143	NA	NA	0.04	0.04	NA	NA
PTL013.A0101.ssMod	OG1	2way	AR_Xianbei_P_2c CE;Russia_Late_Sarmatian_100BCE	0.26	2.3e-06	0.81	0.19	NA	NA	0.018	0.018	NA	NA
VZ-12673	OG1	2way	AR_Xianbei_P_2c CE;Russia_Late_Sarmatian_100BCE	0.0812	7.48e-07	0.777	0.223	NA	NA	0.017	0.017	NA	NA
PTL013.A0101.ssMod	OG1	2way	AR_Xianbei_P_2c CE;Russia_Late_Sarmatian_100BCE	0.325	1.57e-06	0.801	0.199	NA	NA	0.019	0.019	NA	NA
NEP1	OG1	qpWave_1way	Lon_P_south_6c CE	0.000257589	NA	1	NA	NA	NA	NA	NA	NA	NA
czu001	OG1	qpWave_1way	Bodzia_VA	NA	NA	1	NA	NA	NA	NA	NA	NA	NA
XXX001.A181029	OG1	qpWave_1way	Russia_Late_Sarmatian_100BCE	NA	NA	1	NA	NA	NA	NA	NA	NA	NA
HDB001.A0101.ssMod	OG1	2way	Russia_Late_Sarmatian_100BCE;Caucasus_MBA_North_Caucasus	0.0259	2.5e-06	0.835	0.165	NA	NA	0.046	0.046	NA	NA
NEP2	OG1	2way	North_Caucasus_7−11c CE;Caucasus_MBA_North_Caucasus	0.0326	4.96e-06	0.606	0.394	NA	NA	0.103	0.103	NA	NA
TGH058.A0101.ssMod	OG1	2way	lateXiongnu_P 1st c. BCE 2nd c. CE;Lon_P_north_6c CE	0.137	3.61e-07	0.962	0.038	NA	NA	0.012	0.012	NA	NA
TGH010.A0101.ssMod	OG1	2way	lateXiongnu_P 1st c. BCE 2nd c. CE;Lon_P_north_6c CE	0.0961	1.9e-06	0.805	0.195	NA	NA	0.015	0.015	NA	NA
TGH015.A0101.ssMod	OG1	2way	lateXiongnu_P 1st c. BCE 2nd c. CE;Lon_P_north_6c CE	0.275	6.81e-07	0.616	0.384	NA	NA	0.015	0.015	NA	NA
TGH068.A0101.ssMod	OG1	2way	AR_Xianbei_P_2c CE;Sarm_P_DTI_4−5c	0.214	1.47e-06	0.6	0.4	NA	NA	0.016	0.016	NA	NA
TGB023.A0101.ssMod	OG1	2way	lateXiongnu_P 1st c. BCE 2nd c. CE;Lon_P_north_6c CE	0.0716	6.09e-07	0.594	0.406	NA	NA	0.014	0.014	NA	NA
TGH019.A0101.ssMod	OG1	2way	China_IA.SG;Lon_P_north_6c CE	0.0696	3.66e-06	0.235	0.765	NA	NA	0.021	0.021	NA	NA
TGH016.A0101.ssMod	OG1	2way	Mongolia_EIA_SlabGrave1;Sarm_P_DTI_4−5c	0.0994	1.97e-06	0.198	0.802	NA	NA	0.013	0.013	NA	NA
HNF075.A0101.ssMod	OG1	3way	AR_Xianbei_P_2c CE;North_Caucasus_7−11c CE;Lon_P_north_6c CE	0.258	5.17e-07	0.191	0.492	0.317	NA	0.018	0.09	0.082	NA
HNF054.A0101.ssMod	OG1	2way	lateXiongnu_P 1st c. BCE 2nd c. CE;Lon_P_north_6c CE	0.941	1.66e-07	0.187	0.813	NA	NA	0.013	0.013	NA	NA
TGH012.A0101.ssMod	OG1	3way	AR_Xianbei_P_2c CE;North_Caucasus_7−11c CE;Lon_P_north_6c CE	0.347	4.03e-07	0.171	0.318	0.511	NA	0.015	0.076	0.071	NA
TGB005.A0101.ssMod	OG1	2way	AR_Xianbei_P_2c CE;Sarm_P_DTI_4−5c	0.253	6.36e-07	0.165	0.835	NA	NA	0.017	0.017	NA	NA
TGH028.A0101.ssMod	OG1	3way	AR_Xianbei_P_2c CE;North_Caucasus_7−11c CE;Lon_P_north_6c CE	0.245	3.83e-07	0.152	0.374	0.474	NA	0.016	0.085	0.079	NA
HNF052.A0101.ssMod	OG1	2way	lateXiongnu_P 1st c. BCE 2nd c. CE;Lon_P_north_6c CE	0.776	2.97e-07	0.108	0.892	NA	NA	0.013	0.013	NA	NA
TGB013.A0101.ssMod	OG1	2way	lateXiongnu_P 1st c. BCE 2nd c. CE;Sarm_P_DTI_4−5c	0.198	1.13e-06	0.104	0.896	NA	NA	0.016	0.016	NA	NA
PTL003.A0101.ssMod	OG1	3way	lateXiongnu_P 1st c. BCE 2nd c. CE;North_Caucasus_7−11c CE;Lon_P_north_6c CE	0.181	3.7e-07	0.09	0.442	0.469	NA	0.013	0.071	0.066	NA
HNF016.A0101.ssMod	OG1	2way	lateXiongnu_P 1st c. BCE 2nd c. CE;Lon_P_north_6c CE	0.667	4.23e-07	0.082	0.918	NA	NA	0.013	0.013	NA	NA
PTL004.A0101.ssMod	OG1	3way	China_IA.SG;North_Caucasus_7−11c CE;Lon_P_north_6c CE	0.0668	1.1e-06	0.075	0.481	0.444	NA	0.024	0.083	0.071	NA
HNF019.A0101.ssMod	OG1	2way	lateXiongnu_P 1st c. BCE 2nd c. CE;Sarm_P_DTI_4−5c	0.153	1.72e-06	0.039	0.961	NA	NA	0.011	0.011	NA	NA
PTL002.A0101.ssMod	OG1	qpWave_1way	Sarm_P_DTI_4−5c	NA	NA	1	NA	NA	NA	NA	NA	NA	NA

## Sheet: qpAdm_EastAsian_Sources
Target	OG	nRef	Refs	Pval	SSE	C1	C2	C3	C4	SE1	SE2	SE3	SE4
HNF016.A0101.ssMod	OG1	1	lateXiongnu_P 1st c. BCE 2nd c. CE;North_Caucasus_7−11c CE	7.17744e-35	1.87256e-05	0.001	0.999	NA	NA	0.015	0.015	NA	NA
HNF016.A0101.ssMod	OG1	2	lateXiongnu_P 1st c. BCE 2nd c. CE;Lon_P_north_6c CE	0.666855	4.22578e-07	0.082	0.918	NA	NA	0.013	0.013	NA	NA
HNF016.A0101.ssMod	OG1	3	lateXiongnu_P 1st c. BCE 2nd c. CE;Lon_P_south_6c CE	9.47331e-39	1.98106e-05	0.115	0.885	NA	NA	0.013	0.013	NA	NA
HNF016.A0101.ssMod	OG1	4	lateXiongnu_P 1st c. BCE 2nd c. CE;Sarm_P_DTI_4−5c	2.44104e-06	2.13251e-06	0.033	0.967	NA	NA	0.014	0.014	NA	NA
HNF016.A0101.ssMod	OG1	5	lateXiongnu_P 1st c. BCE 2nd c. CE;Chandman_IA	2.41335e-48	2.91437e-05	-0.618	1.618	NA	NA	0.03	0.03	NA	NA
HNF016.A0101.ssMod	OG1	6	lateXiongnu_P 1st c. BCE 2nd c. CE;Sarmatians_450BCE	1.4044e-33	1.37958e-05	-0.073	1.073	NA	NA	0.016	0.016	NA	NA
HNF016.A0101.ssMod	OG1	7	AR_Xianbei_P_2c CE;North_Caucasus_7−11c CE	8.73444e-20	1.2316e-05	-0.003	1.003	NA	NA	0.015	0.015	NA	NA
HNF016.A0101.ssMod	OG1	8	AR_Xianbei_P_2c CE;Lon_P_north_6c CE	0.984012	1.17382e-07	0.076	0.924	NA	NA	0.013	0.013	NA	NA
HNF016.A0101.ssMod	OG1	9	AR_Xianbei_P_2c CE;Lon_P_south_6c CE	5.56744e-21	1.3046e-05	0.104	0.896	NA	NA	0.014	0.014	NA	NA
HNF016.A0101.ssMod	OG1	10	AR_Xianbei_P_2c CE;Sarm_P_DTI_4−5c	0.0359315	9.154e-07	0.03	0.97	NA	NA	0.014	0.014	NA	NA
HNF016.A0101.ssMod	OG1	11	AR_Xianbei_P_2c CE;Chandman_IA	2.57597e-39	2.27441e-05	-0.568	1.568	NA	NA	0.031	0.031	NA	NA
HNF016.A0101.ssMod	OG1	12	AR_Xianbei_P_2c CE;Sarmatians_450BCE	9.28355e-26	9.89866e-06	-0.077	1.077	NA	NA	0.016	0.016	NA	NA
HNF016.A0101.ssMod	OG1	13	Mongolia_EIA_SlabGrave1;North_Caucasus_7−11c CE	7.31301e-35	1.83476e-05	0.003	0.997	NA	NA	0.014	0.014	NA	NA
HNF016.A0101.ssMod	OG1	14	Mongolia_EIA_SlabGrave1;Lon_P_north_6c CE	0.629046	4.82551e-07	0.076	0.924	NA	NA	0.012	0.012	NA	NA
HNF016.A0101.ssMod	OG1	15	Mongolia_EIA_SlabGrave1;Lon_P_south_6c CE	1.21617e-39	1.93865e-05	0.105	0.895	NA	NA	0.012	0.012	NA	NA
HNF016.A0101.ssMod	OG1	16	Mongolia_EIA_SlabGrave1;Sarm_P_DTI_4−5c	2.97163e-06	2.15156e-06	0.033	0.967	NA	NA	0.013	0.013	NA	NA
HNF016.A0101.ssMod	OG1	17	Mongolia_EIA_SlabGrave1;Chandman_IA	1.2154e-47	2.68956e-05	-0.543	1.543	NA	NA	0.026	0.026	NA	NA
HNF016.A0101.ssMod	OG1	18	Mongolia_EIA_SlabGrave1;Sarmatians_450BCE	5.47478e-34	1.37707e-05	-0.065	1.065	NA	NA	0.015	0.015	NA	NA
HNF016.A0101.ssMod	OG1	19	China_IA;North_Caucasus_7−11c CE	2.0354e-34	1.77033e-05	0.028	0.972	NA	NA	0.031	0.031	NA	NA
HNF016.A0101.ssMod	OG1	20	China_IA;Lon_P_north_6c CE	0.505866	3.55904e-07	0.142	0.858	NA	NA	0.023	0.023	NA	NA
HNF016.A0101.ssMod	OG1	21	China_IA;Lon_P_south_6c CE	2.07365e-27	1.39797e-05	0.264	0.736	NA	NA	0.023	0.023	NA	NA
HNF016.A0101.ssMod	OG1	22	China_IA;Sarm_P_DTI_4−5c	1.2883e-06	1.93596e-06	0.063	0.937	NA	NA	0.026	0.026	NA	NA
HNF016.A0101.ssMod	OG1	23	China_IA;Chandman_IA	2.27217e-11	3.28848e-05	-3.217	4.217	NA	NA	0.286	0.286	NA	NA
HNF016.A0101.ssMod	OG1	24	China_IA;Sarmatians_450BCE	2.88135e-25	9.91283e-06	-0.264	1.264	NA	NA	0.041	0.041	NA	NA
HNF016.A0101.ssMod	OG1	25	lateXiongnu_P 1st c. BCE 2nd c. CE;North_Caucasus_7−11c CE;Lon_P_north_6c CE	0.266748	4.9464e-07	0.089	-0.06	0.972	NA	0.015	0.075	0.068	NA
HNF016.A0101.ssMod	OG1	26	lateXiongnu_P 1st c. BCE 2nd c. CE;North_Caucasus_7−11c CE;Lon_P_south_6c CE	3.71873e-35	1.8219e-05	0.035	0.697	0.268	NA	0.045	0.361	0.319	NA
HNF016.A0101.ssMod	OG1	27	lateXiongnu_P 1st c. BCE 2nd c. CE;North_Caucasus_7−11c CE;Sarm_P_DTI_4−5c	0.000402241	4.79709e-06	0.056	-0.523	1.466	NA	0.016	0.143	0.139	NA
HNF016.A0101.ssMod	OG1	28	lateXiongnu_P 1st c. BCE 2nd c. CE;North_Caucasus_7−11c CE;Chandman_IA	6.20013e-25	9.47341e-06	-0.233	0.622	0.612	NA	0.041	0.06	0.097	NA
HNF016.A0101.ssMod	OG1	29	lateXiongnu_P 1st c. BCE 2nd c. CE;North_Caucasus_7−11c CE;Sarmatians_450BCE	4.66005e-26	9.59757e-06	-0.043	0.481	0.563	NA	0.016	0.09	0.096	NA
HNF016.A0101.ssMod	OG1	30	AR_Xianbei_P_2c CE;North_Caucasus_7−11c CE;Lon_P_north_6c CE	0.880394	1.50892e-07	0.076	0.003	0.921	NA	0.016	0.09	0.082	NA
HNF016.A0101.ssMod	OG1	31	AR_Xianbei_P_2c CE;North_Caucasus_7−11c CE;Lon_P_south_6c CE	1.138e-19	1.2003e-05	0.035	0.638	0.327	NA	0.057	0.51	0.455	NA
HNF016.A0101.ssMod	OG1	32	AR_Xianbei_P_2c CE;North_Caucasus_7−11c CE;Sarm_P_DTI_4−5c	0.105425	2.06403e-06	0.043	-0.329	1.286	NA	0.016	0.145	0.141	NA
HNF016.A0101.ssMod	OG1	33	AR_Xianbei_P_2c CE;North_Caucasus_7−11c CE;Chandman_IA	2.03832e-16	7.22079e-06	-0.154	0.733	0.421	NA	0.045	0.074	0.115	NA
HNF016.A0101.ssMod	OG1	34	AR_Xianbei_P_2c CE;North_Caucasus_7−11c CE;Sarmatians_450BCE	1.77667e-16	7.44077e-06	-0.036	0.602	0.434	NA	0.017	0.107	0.115	NA
HNF016.A0101.ssMod	OG1	35	Mongolia_EIA_SlabGrave1;North_Caucasus_7−11c CE;Lon_P_north_6c CE	0.241498	5.76432e-07	0.081	-0.05	0.969	NA	0.014	0.074	0.068	NA
HNF016.A0101.ssMod	OG1	36	Mongolia_EIA_SlabGrave1;North_Caucasus_7−11c CE;Lon_P_south_6c CE	4.45776e-35	1.79493e-05	0.032	0.713	0.255	NA	0.035	0.309	0.276	NA
HNF016.A0101.ssMod	OG1	37	Mongolia_EIA_SlabGrave1;North_Caucasus_7−11c CE;Sarm_P_DTI_4−5c	0.000455622	4.98086e-06	0.053	-0.521	1.468	NA	0.015	0.142	0.139	NA
HNF016.A0101.ssMod	OG1	38	Mongolia_EIA_SlabGrave1;North_Caucasus_7−11c CE;Chandman_IA	3.90403e-26	1.02553e-05	-0.2	0.624	0.576	NA	0.038	0.064	0.098	NA
HNF016.A0101.ssMod	OG1	39	Mongolia_EIA_SlabGrave1;North_Caucasus_7−11c CE;Sarmatians_450BCE	2.42724e-26	9.70627e-06	-0.037	0.484	0.553	NA	0.015	0.09	0.096	NA
HNF016.A0101.ssMod	OG1	40	China_IA;North_Caucasus_7−11c CE;Lon_P_north_6c CE	0.654329	3.46261e-07	0.168	-0.13	0.961	NA	0.028	0.08	0.068	NA
HNF016.A0101.ssMod	OG1	41	China_IA;North_Caucasus_7−11c CE;Lon_P_south_6c CE	2.42738e-21	2.72029e-05	0.708	-2.016	2.308	NA	0.331	1.569	1.241	NA
HNF016.A0101.ssMod	OG1	42	China_IA;North_Caucasus_7−11c CE;Sarm_P_DTI_4−5c	0.00361921	4.17871e-06	0.114	-0.561	1.447	NA	0.031	0.147	0.139	NA
HNF016.A0101.ssMod	OG1	43	China_IA;North_Caucasus_7−11c CE;Chandman_IA	9.38417e-06	4.2313e-06	-1.713	0.524	2.189	NA	0.235	0.07	0.288	NA
HNF016.A0101.ssMod	OG1	44	China_IA;North_Caucasus_7−11c CE;Sarmatians_450BCE	2.27004e-22	7.93732e-06	-0.185	0.356	0.829	NA	0.046	0.106	0.137	NA
HNF019.A0101.ssMod	OG1	1	lateXiongnu_P 1st c. BCE 2nd c. CE;North_Caucasus_7−11c CE	1.66894e-18	8.63012e-06	0.014	0.986	NA	NA	0.012	0.012	NA	NA
HNF019.A0101.ssMod	OG1	2	lateXiongnu_P 1st c. BCE 2nd c. CE;Lon_P_north_6c CE	8.0005e-07	2.083e-06	0.092	0.908	NA	NA	0.01	0.01	NA	NA
HNF019.A0101.ssMod	OG1	3	lateXiongnu_P 1st c. BCE 2nd c. CE;Lon_P_south_6c CE	5.49057e-14	8.33036e-06	0.112	0.888	NA	NA	0.01	0.01	NA	NA
HNF019.A0101.ssMod	OG1	4	lateXiongnu_P 1st c. BCE 2nd c. CE;Sarm_P_DTI_4−5c	0.153079	1.71518e-06	0.039	0.961	NA	NA	0.011	0.011	NA	NA
HNF019.A0101.ssMod	OG1	5	lateXiongnu_P 1st c. BCE 2nd c. CE;Chandman_IA	7.03372e-68	3.93543e-05	-0.608	1.608	NA	NA	0.026	0.026	NA	NA
HNF019.A0101.ssMod	OG1	6	lateXiongnu_P 1st c. BCE 2nd c. CE;Sarmatians_450BCE	1.42866e-50	1.83768e-05	-0.081	1.081	NA	NA	0.013	0.013	NA	NA
HNF019.A0101.ssMod	OG1	7	AR_Xianbei_P_2c CE;North_Caucasus_7−11c CE	1.2262e-09	4.17056e-06	-0.002	1.002	NA	NA	0.014	0.014	NA	NA
HNF019.A0101.ssMod	OG1	8	AR_Xianbei_P_2c CE;Lon_P_north_6c CE	0.0030897	1.35254e-06	0.077	0.923	NA	NA	0.011	0.011	NA	NA
HNF019.A0101.ssMod	OG1	9	AR_Xianbei_P_2c CE;Lon_P_south_6c CE	5.25338e-09	5.6828e-06	0.093	0.907	NA	NA	0.012	0.012	NA	NA
HNF019.A0101.ssMod	OG1	10	AR_Xianbei_P_2c CE;Sarm_P_DTI_4−5c	0.289343	2.07818e-06	0.03	0.97	NA	NA	0.013	0.013	NA	NA
HNF019.A0101.ssMod	OG1	11	AR_Xianbei_P_2c CE;Chandman_IA	8.63264e-47	2.8532e-05	-0.58	1.58	NA	NA	0.031	0.031	NA	NA
HNF019.A0101.ssMod	OG1	12	AR_Xianbei_P_2c CE;Sarmatians_450BCE	8.79629e-31	1.09317e-05	-0.083	1.083	NA	NA	0.015	0.015	NA	NA
HNF019.A0101.ssMod	OG1	13	Mongolia_EIA_SlabGrave1;North_Caucasus_7−11c CE	2.18279e-18	8.49276e-06	0.014	0.986	NA	NA	0.011	0.011	NA	NA
HNF019.A0101.ssMod	OG1	14	Mongolia_EIA_SlabGrave1;Lon_P_north_6c CE	1.99793e-07	2.19722e-06	0.085	0.915	NA	NA	0.009	0.009	NA	NA
HNF019.A0101.ssMod	OG1	15	Mongolia_EIA_SlabGrave1;Lon_P_south_6c CE	7.32451e-15	8.29654e-06	0.103	0.897	NA	NA	0.009	0.009	NA	NA
HNF019.A0101.ssMod	OG1	16	Mongolia_EIA_SlabGrave1;Sarm_P_DTI_4−5c	0.161593	1.67536e-06	0.037	0.963	NA	NA	0.01	0.01	NA	NA
HNF019.A0101.ssMod	OG1	17	Mongolia_EIA_SlabGrave1;Chandman_IA	3.18262e-64	3.59728e-05	-0.547	1.547	NA	NA	0.022	0.022	NA	NA
HNF019.A0101.ssMod	OG1	18	Mongolia_EIA_SlabGrave1;Sarmatians_450BCE	1.5783e-50	1.79663e-05	-0.075	1.075	NA	NA	0.012	0.012	NA	NA
HNF019.A0101.ssMod	OG1	19	China_IA;North_Caucasus_7−11c CE	2.46358e-16	7.51687e-06	0.008	0.992	NA	NA	0.024	0.024	NA	NA
HNF019.A0101.ssMod	OG1	20	China_IA;Lon_P_north_6c CE	3.50731e-07	2.76654e-06	0.148	0.852	NA	NA	0.018	0.018	NA	NA
HNF019.A0101.ssMod	OG1	21	China_IA;Lon_P_south_6c CE	2.47853e-08	4.03242e-06	0.206	0.794	NA	NA	0.017	0.017	NA	NA
HNF019.A0101.ssMod	OG1	22	China_IA;Sarm_P_DTI_4−5c	0.0443547	2.15582e-06	0.053	0.947	NA	NA	0.021	0.021	NA	NA
HNF019.A0101.ssMod	OG1	23	China_IA;Chandman_IA	5.56081e-20	5.68422e-05	-3.654	4.654	NA	NA	0.371	0.371	NA	NA
HNF019.A0101.ssMod	OG1	24	China_IA;Sarmatians_450BCE	2.12796e-40	1.42059e-05	-0.25	1.25	NA	NA	0.033	0.033	NA	NA
HNF019.A0101.ssMod	OG1	25	lateXiongnu_P 1st c. BCE 2nd c. CE;North_Caucasus_7−11c CE;Lon_P_north_6c CE	0.000142107	9.65407e-07	0.064	0.31	0.627	NA	0.012	0.076	0.069	NA
HNF019.A0101.ssMod	OG1	26	lateXiongnu_P 1st c. BCE 2nd c. CE;North_Caucasus_7−11c CE;Lon_P_south_6c CE	1.8608e-12	6.75245e-06	0.076	0.346	0.577	NA	0.016	0.135	0.122	NA
HNF019.A0101.ssMod	OG1	27	lateXiongnu_P 1st c. BCE 2nd c. CE;North_Caucasus_7−11c CE;Sarm_P_DTI_4−5c	0.0280627	3.12637e-06	0.046	-0.166	1.119	NA	0.012	0.123	0.119	NA
HNF019.A0101.ssMod	OG1	28	lateXiongnu_P 1st c. BCE 2nd c. CE;North_Caucasus_7−11c CE;Chandman_IA	5.02219e-19	7.81984e-06	-0.021	0.928	0.094	NA	0.041	0.062	0.101	NA
HNF019.A0101.ssMod	OG1	29	lateXiongnu_P 1st c. BCE 2nd c. CE;North_Caucasus_7−11c CE;Sarmatians_450BCE	2.66843e-19	8.19033e-06	0.008	0.926	0.066	NA	0.016	0.088	0.097	NA
HNF019.A0101.ssMod	OG1	30	AR_Xianbei_P_2c CE;North_Caucasus_7−11c CE;Lon_P_north_6c CE	0.165555	4.34474e-07	0.048	0.33	0.622	NA	0.014	0.088	0.081	NA
HNF019.A0101.ssMod	OG1	31	AR_Xianbei_P_2c CE;North_Caucasus_7−11c CE;Lon_P_south_6c CE	7.23218e-08	4.05376e-06	0.053	0.419	0.528	NA	0.024	0.226	0.205	NA
HNF019.A0101.ssMod	OG1	32	AR_Xianbei_P_2c CE;North_Caucasus_7−11c CE;Sarm_P_DTI_4−5c	0.134369	2.67747e-06	0.031	-0.054	1.023	NA	0.014	0.149	0.145	NA
HNF019.A0101.ssMod	OG1	33	AR_Xianbei_P_2c CE;North_Caucasus_7−11c CE;Chandman_IA	6.85133e-10	3.87675e-06	-0.03	0.951	0.079	NA	0.046	0.074	0.117	NA
HNF019.A0101.ssMod	OG1	34	AR_Xianbei_P_2c CE;North_Caucasus_7−11c CE;Sarmatians_450BCE	3.86342e-10	4.03746e-06	-0.009	0.931	0.078	NA	0.018	0.112	0.123	NA
HNF019.A0101.ssMod	OG1	35	Mongolia_EIA_SlabGrave1;North_Caucasus_7−11c CE;Lon_P_north_6c CE	9.95085e-05	9.81229e-07	0.058	0.324	0.618	NA	0.011	0.075	0.069	NA
HNF019.A0101.ssMod	OG1	36	Mongolia_EIA_SlabGrave1;North_Caucasus_7−11c CE;Lon_P_south_6c CE	9.28918e-13	6.60515e-06	0.067	0.385	0.548	NA	0.015	0.129	0.118	NA
HNF019.A0101.ssMod	OG1	37	Mongolia_EIA_SlabGrave1;North_Caucasus_7−11c CE;Sarm_P_DTI_4−5c	0.0295042	3.03403e-06	0.043	-0.159	1.116	NA	0.011	0.123	0.119	NA
HNF019.A0101.ssMod	OG1	38	Mongolia_EIA_SlabGrave1;North_Caucasus_7−11c CE;Chandman_IA	6.89927e-19	7.86189e-06	-0.017	0.93	0.087	NA	0.038	0.065	0.101	NA
HNF019.A0101.ssMod	OG1	39	Mongolia_EIA_SlabGrave1;North_Caucasus_7−11c CE;Sarmatians_450BCE	4.07291e-19	8.15251e-06	0.009	0.928	0.064	NA	0.014	0.088	0.097	NA
HNF019.A0101.ssMod	OG1	40	China_IA;North_Caucasus_7−11c CE;Lon_P_north_6c CE	8.87242e-05	1.31308e-06	0.091	0.321	0.587	NA	0.023	0.087	0.074	NA
HNF019.A0101.ssMod	OG1	41	China_IA;North_Caucasus_7−11c CE;Lon_P_south_6c CE	1.21936e-08	3.87574e-06	0.223	-0.074	0.85	NA	0.064	0.289	0.228	NA
HNF019.A0101.ssMod	OG1	42	China_IA;North_Caucasus_7−11c CE;Sarm_P_DTI_4−5c	0.0256777	3.31804e-06	0.063	-0.111	1.048	NA	0.024	0.128	0.12	NA
HNF019.A0101.ssMod	OG1	43	China_IA;North_Caucasus_7−11c CE;Chandman_IA	2.63088e-10	3.40083e-06	-0.875	0.752	1.123	NA	0.298	0.073	0.364	NA
HNF019.A0101.ssMod	OG1	44	China_IA;North_Caucasus_7−11c CE;Sarmatians_450BCE	1.31515e-16	6.7309e-06	-0.024	0.889	0.134	NA	0.039	0.097	0.125	NA
HNF052.A0101.ssMod	OG1	1	lateXiongnu_P 1st c. BCE 2nd c. CE;North_Caucasus_7−11c CE	8.08206e-22	1.54359e-05	0.046	0.954	NA	NA	0.016	0.016	NA	NA
HNF052.A0101.ssMod	OG1	2	lateXiongnu_P 1st c. BCE 2nd c. CE;Lon_P_north_6c CE	0.775774	2.97479e-07	0.108	0.892	NA	NA	0.013	0.013	NA	NA
HNF052.A0101.ssMod	OG1	3	lateXiongnu_P 1st c. BCE 2nd c. CE;Lon_P_south_6c CE	5.19313e-24	1.81373e-05	0.148	0.852	NA	NA	0.013	0.013	NA	NA
HNF052.A0101.ssMod	OG1	4	lateXiongnu_P 1st c. BCE 2nd c. CE;Sarm_P_DTI_4−5c	0.124131	6.65551e-07	0.063	0.937	NA	NA	0.014	0.014	NA	NA
HNF052.A0101.ssMod	OG1	5	lateXiongnu_P 1st c. BCE 2nd c. CE;Chandman_IA	2.59748e-51	2.50897e-05	-0.525	1.525	NA	NA	0.031	0.031	NA	NA
HNF052.A0101.ssMod	OG1	6	lateXiongnu_P 1st c. BCE 2nd c. CE;Sarmatians_450BCE	2.9018e-29	1.16382e-05	-0.035	1.035	NA	NA	0.017	0.017	NA	NA
HNF052.A0101.ssMod	OG1	7	AR_Xianbei_P_2c CE;North_Caucasus_7−11c CE	1.55413e-12	5.68538e-06	0.038	0.962	NA	NA	0.018	0.018	NA	NA
HNF052.A0101.ssMod	OG1	8	AR_Xianbei_P_2c CE;Lon_P_north_6c CE	0.441227	6.07123e-07	0.097	0.903	NA	NA	0.014	0.014	NA	NA
HNF052.A0101.ssMod	OG1	9	AR_Xianbei_P_2c CE;Lon_P_south_6c CE	6.97526e-16	8.782e-06	0.13	0.87	NA	NA	0.015	0.015	NA	NA
HNF052.A0101.ssMod	OG1	10	AR_Xianbei_P_2c CE;Sarm_P_DTI_4−5c	0.143883	9.53167e-07	0.056	0.944	NA	NA	0.016	0.016	NA	NA
HNF052.A0101.ssMod	OG1	11	AR_Xianbei_P_2c CE;Chandman_IA	2.0672e-32	1.81403e-05	-0.489	1.489	NA	NA	0.035	0.035	NA	NA
HNF052.A0101.ssMod	OG1	12	AR_Xianbei_P_2c CE;Sarmatians_450BCE	3.17273e-16	7.0296e-06	-0.044	1.044	NA	NA	0.018	0.018	NA	NA
HNF052.A0101.ssMod	OG1	13	Mongolia_EIA_SlabGrave1;North_Caucasus_7−11c CE	1.13941e-21	1.50661e-05	0.045	0.955	NA	NA	0.015	0.015	NA	NA
HNF052.A0101.ssMod	OG1	14	Mongolia_EIA_SlabGrave1;Lon_P_north_6c CE	0.733975	2.8104e-07	0.101	0.899	NA	NA	0.012	0.012	NA	NA
HNF052.A0101.ssMod	OG1	15	Mongolia_EIA_SlabGrave1;Lon_P_south_6c CE	9.27918e-25	1.77432e-05	0.137	0.863	NA	NA	0.013	0.013	NA	NA
HNF052.A0101.ssMod	OG1	16	Mongolia_EIA_SlabGrave1;Sarm_P_DTI_4−5c	0.151625	6.38368e-07	0.059	0.941	NA	NA	0.013	0.013	NA	NA
HNF052.A0101.ssMod	OG1	17	Mongolia_EIA_SlabGrave1;Chandman_IA	3.13976e-50	2.42294e-05	-0.468	1.468	NA	NA	0.027	0.027	NA	NA
HNF052.A0101.ssMod	OG1	18	Mongolia_EIA_SlabGrave1;Sarmatians_450BCE	3.4828e-29	1.1532e-05	-0.031	1.031	NA	NA	0.016	0.016	NA	NA
HNF052.A0101.ssMod	OG1	19	China_IA;North_Caucasus_7−11c CE	4.4395e-21	1.28619e-05	0.092	0.908	NA	NA	0.031	0.031	NA	NA
HNF052.A0101.ssMod	OG1	20	China_IA;Lon_P_north_6c CE	0.605139	3.3297e-07	0.18	0.82	NA	NA	0.023	0.023	NA	NA
HNF052.A0101.ssMod	OG1	21	China_IA;Lon_P_south_6c CE	1.42086e-14	1.0723e-05	0.286	0.714	NA	NA	0.022	0.022	NA	NA
HNF052.A0101.ssMod	OG1	22	China_IA;Sarm_P_DTI_4−5c	0.0536306	6.98865e-07	0.102	0.898	NA	NA	0.027	0.027	NA	NA
HNF052.A0101.ssMod	OG1	23	China_IA;Chandman_IA	5.16554e-14	3.508e-05	-3.094	4.094	NA	NA	0.319	0.319	NA	NA
HNF052.A0101.ssMod	OG1	24	China_IA;Sarmatians_450BCE	8.15463e-23	8.42798e-06	-0.203	1.203	NA	NA	0.044	0.044	NA	NA
HNF052.A0101.ssMod	OG1	25	lateXiongnu_P 1st c. BCE 2nd c. CE;North_Caucasus_7−11c CE;Lon_P_north_6c CE	0.524434	4.73314e-07	0.097	0.117	0.786	NA	0.015	0.073	0.068	NA
HNF052.A0101.ssMod	OG1	26	lateXiongnu_P 1st c. BCE 2nd c. CE;North_Caucasus_7−11c CE;Lon_P_south_6c CE	9.81844e-21	1.49185e-05	0.09	0.523	0.386	NA	0.026	0.204	0.182	NA
HNF052.A0101.ssMod	OG1	27	lateXiongnu_P 1st c. BCE 2nd c. CE;North_Caucasus_7−11c CE;Sarm_P_DTI_4−5c	0.12763	7.53392e-07	0.073	-0.311	1.238	NA	0.016	0.133	0.129	NA
HNF052.A0101.ssMod	OG1	28	lateXiongnu_P 1st c. BCE 2nd c. CE;North_Caucasus_7−11c CE;Chandman_IA	2.27114e-17	9.15601e-06	-0.109	0.712	0.397	NA	0.037	0.053	0.084	NA
HNF052.A0101.ssMod	OG1	29	lateXiongnu_P 1st c. BCE 2nd c. CE;North_Caucasus_7−11c CE;Sarmatians_450BCE	7.49893e-17	8.48442e-06	0.006	0.586	0.409	NA	0.017	0.079	0.086	NA
HNF052.A0101.ssMod	OG1	30	AR_Xianbei_P_2c CE;North_Caucasus_7−11c CE;Lon_P_north_6c CE	0.705805	1.74097e-07	0.081	0.186	0.733	NA	0.016	0.088	0.082	NA
HNF052.A0101.ssMod	OG1	31	AR_Xianbei_P_2c CE;North_Caucasus_7−11c CE;Lon_P_south_6c CE	7.4704e-13	5.49723e-06	0.046	0.881	0.074	NA	0.047	0.46	0.415	NA
HNF052.A0101.ssMod	OG1	32	AR_Xianbei_P_2c CE;North_Caucasus_7−11c CE;Sarm_P_DTI_4−5c	0.100856	2.03012e-06	0.061	-0.237	1.176	NA	0.017	0.173	0.169	NA
HNF052.A0101.ssMod	OG1	33	AR_Xianbei_P_2c CE;North_Caucasus_7−11c CE;Chandman_IA	9.38601e-09	3.16703e-06	-0.124	0.683	0.441	NA	0.04	0.062	0.097	NA
HNF052.A0101.ssMod	OG1	34	AR_Xianbei_P_2c CE;North_Caucasus_7−11c CE;Sarmatians_450BCE	1.97229e-08	3.022e-06	-0.005	0.541	0.464	NA	0.019	0.093	0.101	NA
HNF052.A0101.ssMod	OG1	35	Mongolia_EIA_SlabGrave1;North_Caucasus_7−11c CE;Lon_P_north_6c CE	0.556972	4.33533e-07	0.09	0.127	0.783	NA	0.014	0.073	0.068	NA
HNF052.A0101.ssMod	OG1	36	Mongolia_EIA_SlabGrave1;North_Caucasus_7−11c CE;Lon_P_south_6c CE	1.10888e-20	1.45243e-05	0.081	0.565	0.354	NA	0.023	0.192	0.174	NA
HNF052.A0101.ssMod	OG1	37	Mongolia_EIA_SlabGrave1;North_Caucasus_7−11c CE;Sarm_P_DTI_4−5c	0.14749	7.84052e-07	0.068	-0.305	1.237	NA	0.015	0.132	0.129	NA
HNF052.A0101.ssMod	OG1	38	Mongolia_EIA_SlabGrave1;North_Caucasus_7−11c CE;Chandman_IA	1.23965e-17	9.55505e-06	-0.094	0.714	0.38	NA	0.035	0.055	0.085	NA
HNF052.A0101.ssMod	OG1	39	Mongolia_EIA_SlabGrave1;North_Caucasus_7−11c CE;Sarmatians_450BCE	9.20217e-17	8.42559e-06	0.007	0.588	0.405	NA	0.016	0.08	0.086	NA
HNF052.A0101.ssMod	OG1	40	China_IA;North_Caucasus_7−11c CE;Lon_P_north_6c CE	0.482523	3.70172e-07	0.171	0.046	0.783	NA	0.028	0.082	0.071	NA
HNF052.A0101.ssMod	OG1	41	China_IA;North_Caucasus_7−11c CE;Lon_P_south_6c CE	5.35909e-14	1.2125e-05	0.401	-0.519	1.118	NA	0.112	0.502	0.393	NA
HNF052.A0101.ssMod	OG1	42	China_IA;North_Caucasus_7−11c CE;Sarm_P_DTI_4−5c	0.288439	8.23371e-07	0.13	-0.361	1.231	NA	0.03	0.147	0.138	NA
HNF052.A0101.ssMod	OG1	43	China_IA;North_Caucasus_7−11c CE;Chandman_IA	1.40709e-05	2.45477e-06	-1.165	0.614	1.551	NA	0.228	0.061	0.273	NA
HNF052.A0101.ssMod	OG1	44	China_IA;North_Caucasus_7−11c CE;Sarmatians_450BCE	1.02225e-14	5.9701e-06	-0.077	0.501	0.575	NA	0.046	0.087	0.118	NA
HNF054.A0101.ssMod	OG1	1	lateXiongnu_P 1st c. BCE 2nd c. CE;North_Caucasus_7−11c CE	3.5265e-19	8.93141e-06	0.115	0.885	NA	NA	0.016	0.016	NA	NA
HNF054.A0101.ssMod	OG1	2	lateXiongnu_P 1st c. BCE 2nd c. CE;Lon_P_north_6c CE	0.941066	1.65633e-07	0.187	0.813	NA	NA	0.013	0.013	NA	NA
HNF054.A0101.ssMod	OG1	3	lateXiongnu_P 1st c. BCE 2nd c. CE;Lon_P_south_6c CE	6.72101e-19	1.12404e-05	0.207	0.793	NA	NA	0.014	0.014	NA	NA
HNF054.A0101.ssMod	OG1	4	lateXiongnu_P 1st c. BCE 2nd c. CE;Sarm_P_DTI_4−5c	0.0498046	4.76114e-07	0.137	0.863	NA	NA	0.015	0.015	NA	NA
HNF054.A0101.ssMod	OG1	5	lateXiongnu_P 1st c. BCE 2nd c. CE;Chandman_IA	4.64921e-42	2.3293e-05	-0.387	1.387	NA	NA	0.03	0.03	NA	NA
HNF054.A0101.ssMod	OG1	6	lateXiongnu_P 1st c. BCE 2nd c. CE;Sarmatians_450BCE	2.19837e-22	9.68308e-06	0.04	0.96	NA	NA	0.017	0.017	NA	NA
HNF054.A0101.ssMod	OG1	7	AR_Xianbei_P_2c CE;North_Caucasus_7−11c CE	7.16569e-10	6.45129e-06	0.1	0.9	NA	NA	0.017	0.017	NA	NA
HNF054.A0101.ssMod	OG1	8	AR_Xianbei_P_2c CE;Lon_P_north_6c CE	0.657249	5.44476e-07	0.162	0.838	NA	NA	0.015	0.015	NA	NA
HNF054.A0101.ssMod	OG1	9	AR_Xianbei_P_2c CE;Lon_P_south_6c CE	8.41677e-13	1.04936e-05	0.186	0.814	NA	NA	0.015	0.015	NA	NA
HNF054.A0101.ssMod	OG1	10	AR_Xianbei_P_2c CE;Sarm_P_DTI_4−5c	0.65239	1.89307e-07	0.118	0.882	NA	NA	0.016	0.016	NA	NA
HNF054.A0101.ssMod	OG1	11	AR_Xianbei_P_2c CE;Chandman_IA	5.82269e-22	1.15492e-05	-0.402	1.402	NA	NA	0.033	0.033	NA	NA
HNF054.A0101.ssMod	OG1	12	AR_Xianbei_P_2c CE;Sarmatians_450BCE	8.06285e-12	5.40687e-06	0.012	0.988	NA	NA	0.019	0.019	NA	NA
HNF054.A0101.ssMod	OG1	13	Mongolia_EIA_SlabGrave1;North_Caucasus_7−11c CE	7.08202e-19	8.48983e-06	0.108	0.892	NA	NA	0.015	0.015	NA	NA
HNF054.A0101.ssMod	OG1	14	Mongolia_EIA_SlabGrave1;Lon_P_north_6c CE	0.891299	2.09894e-07	0.175	0.825	NA	NA	0.013	0.013	NA	NA
HNF054.A0101.ssMod	OG1	15	Mongolia_EIA_SlabGrave1;Lon_P_south_6c CE	8.12571e-20	1.0767e-05	0.192	0.808	NA	NA	0.013	0.013	NA	NA
HNF054.A0101.ssMod	OG1	16	Mongolia_EIA_SlabGrave1;Sarm_P_DTI_4−5c	0.0718454	5.39052e-07	0.129	0.871	NA	NA	0.014	0.014	NA	NA
HNF054.A0101.ssMod	OG1	17	Mongolia_EIA_SlabGrave1;Chandman_IA	3.27024e-41	2.18721e-05	-0.351	1.351	NA	NA	0.027	0.027	NA	NA
HNF054.A0101.ssMod	OG1	18	Mongolia_EIA_SlabGrave1;Sarmatians_450BCE	2.34607e-22	9.59097e-06	0.038	0.962	NA	NA	0.016	0.016	NA	NA
HNF054.A0101.ssMod	OG1	19	China_IA;North_Caucasus_7−11c CE	6.17065e-19	7.79102e-06	0.213	0.787	NA	NA	0.031	0.031	NA	NA
HNF054.A0101.ssMod	OG1	20	China_IA;Lon_P_north_6c CE	0.0169436	1.26616e-06	0.302	0.698	NA	NA	0.024	0.024	NA	NA
HNF054.A0101.ssMod	OG1	21	China_IA;Lon_P_south_6c CE	1.5876e-09	5.51425e-06	0.366	0.634	NA	NA	0.024	0.024	NA	NA
HNF054.A0101.ssMod	OG1	22	China_IA;Sarm_P_DTI_4−5c	0.00154955	1.06477e-06	0.222	0.778	NA	NA	0.027	0.027	NA	NA
HNF054.A0101.ssMod	OG1	23	China_IA;Chandman_IA	4.59468e-12	3.04494e-05	-2.401	3.401	NA	NA	0.282	0.282	NA	NA
HNF054.A0101.ssMod	OG1	24	China_IA;Sarmatians_450BCE	3.67477e-21	8.48441e-06	-0.015	1.015	NA	NA	0.041	0.041	NA	NA
HNF054.A0101.ssMod	OG1	25	lateXiongnu_P 1st c. BCE 2nd c. CE;North_Caucasus_7−11c CE;Lon_P_north_6c CE	0.679095	1.02415e-07	0.181	0.068	0.751	NA	0.016	0.075	0.068	NA
HNF054.A0101.ssMod	OG1	26	lateXiongnu_P 1st c. BCE 2nd c. CE;North_Caucasus_7−11c CE;Lon_P_south_6c CE	3.12908e-18	9.16882e-06	0.167	0.363	0.47	NA	0.031	0.264	0.237	NA
HNF054.A0101.ssMod	OG1	27	lateXiongnu_P 1st c. BCE 2nd c. CE;North_Caucasus_7−11c CE;Sarm_P_DTI_4−5c	0.0146167	1.1474e-06	0.15	-0.234	1.084	NA	0.017	0.131	0.125	NA
HNF054.A0101.ssMod	OG1	28	lateXiongnu_P 1st c. BCE 2nd c. CE;North_Caucasus_7−11c CE;Chandman_IA	6.80811e-16	5.31769e-06	-0.031	0.654	0.376	NA	0.039	0.059	0.093	NA
HNF054.A0101.ssMod	OG1	29	lateXiongnu_P 1st c. BCE 2nd c. CE;North_Caucasus_7−11c CE;Sarmatians_450BCE	2.51323e-15	5.21503e-06	0.076	0.506	0.419	NA	0.018	0.096	0.104	NA
HNF054.A0101.ssMod	OG1	30	AR_Xianbei_P_2c CE;North_Caucasus_7−11c CE;Lon_P_north_6c CE	0.71258	6.98258e-07	0.151	0.137	0.712	NA	0.017	0.098	0.09	NA
HNF054.A0101.ssMod	OG1	31	AR_Xianbei_P_2c CE;North_Caucasus_7−11c CE;Lon_P_south_6c CE	2.87645e-10	6.69125e-06	0.087	1.063	-0.15	NA	0.067	0.733	0.668	NA
HNF054.A0101.ssMod	OG1	32	AR_Xianbei_P_2c CE;North_Caucasus_7−11c CE;Sarm_P_DTI_4−5c	0.493969	2.61852e-07	0.123	-0.104	0.981	NA	0.017	0.141	0.136	NA
HNF054.A0101.ssMod	OG1	33	AR_Xianbei_P_2c CE;North_Caucasus_7−11c CE;Chandman_IA	2.44496e-06	3.03197e-06	-0.069	0.616	0.453	NA	0.044	0.068	0.106	NA
HNF054.A0101.ssMod	OG1	34	AR_Xianbei_P_2c CE;North_Caucasus_7−11c CE;Sarmatians_450BCE	1.85549e-06	3.7087e-06	0.054	0.497	0.449	NA	0.02	0.099	0.108	NA
HNF054.A0101.ssMod	OG1	35	Mongolia_EIA_SlabGrave1;North_Caucasus_7−11c CE;Lon_P_north_6c CE	0.683155	6.5423e-08	0.167	0.086	0.746	NA	0.014	0.074	0.068	NA
HNF054.A0101.ssMod	OG1	36	Mongolia_EIA_SlabGrave1;North_Caucasus_7−11c CE;Lon_P_south_6c CE	2.8292e-18	8.45309e-06	0.147	0.457	0.396	NA	0.026	0.251	0.228	NA
HNF054.A0101.ssMod	OG1	37	Mongolia_EIA_SlabGrave1;North_Caucasus_7−11c CE;Sarm_P_DTI_4−5c	0.0198748	1.31397e-06	0.14	-0.218	1.078	NA	0.015	0.129	0.124	NA
HNF054.A0101.ssMod	OG1	38	Mongolia_EIA_SlabGrave1;North_Caucasus_7−11c CE;Chandman_IA	5.2671e-16	5.42872e-06	-0.019	0.665	0.354	NA	0.037	0.062	0.094	NA
HNF054.A0101.ssMod	OG1	39	Mongolia_EIA_SlabGrave1;North_Caucasus_7−11c CE;Sarmatians_450BCE	4.76733e-15	5.02129e-06	0.073	0.514	0.413	NA	0.016	0.096	0.103	NA
HNF054.A0101.ssMod	OG1	40	China_IA;North_Caucasus_7−11c CE;Lon_P_north_6c CE	0.00908581	1.29811e-06	0.304	-0.012	0.708	NA	0.03	0.092	0.077	NA
HNF054.A0101.ssMod	OG1	41	China_IA;North_Caucasus_7−11c CE;Lon_P_south_6c CE	5.72903e-07	6.46307e-06	0.531	-0.735	1.204	NA	0.067	0.279	0.219	NA
HNF054.A0101.ssMod	OG1	42	China_IA;North_Caucasus_7−11c CE;Sarm_P_DTI_4−5c	0.00638271	1.81949e-06	0.252	-0.296	1.044	NA	0.031	0.145	0.134	NA
HNF054.A0101.ssMod	OG1	43	China_IA;North_Caucasus_7−11c CE;Chandman_IA	8.17055e-07	3.70469e-06	-0.942	0.476	1.465	NA	0.242	0.071	0.301	NA
HNF054.A0101.ssMod	OG1	44	China_IA;North_Caucasus_7−11c CE;Sarmatians_450BCE	6.77488e-17	5.62502e-06	0.097	0.475	0.428	NA	0.051	0.124	0.162	NA
HNF075.A0101.ssMod	OG1	1	lateXiongnu_P 1st c. BCE 2nd c. CE;North_Caucasus_7−11c CE	9.64743e-06	2.49541e-06	0.183	0.817	NA	NA	0.016	0.016	NA	NA
HNF075.A0101.ssMod	OG1	2	lateXiongnu_P 1st c. BCE 2nd c. CE;Lon_P_north_6c CE	2.64535e-08	6.31284e-06	0.26	0.74	NA	NA	0.014	0.014	NA	NA
HNF075.A0101.ssMod	OG1	3	lateXiongnu_P 1st c. BCE 2nd c. CE;Lon_P_south_6c CE	0.000156867	1.88102e-06	0.272	0.728	NA	NA	0.014	0.014	NA	NA
HNF075.A0101.ssMod	OG1	4	lateXiongnu_P 1st c. BCE 2nd c. CE;Sarm_P_DTI_4−5c	0.000170762	5.20411e-06	0.211	0.789	NA	NA	0.014	0.014	NA	NA
HNF075.A0101.ssMod	OG1	5	lateXiongnu_P 1st c. BCE 2nd c. CE;Chandman_IA	2.67031e-61	3.58767e-05	-0.26	1.26	NA	NA	0.032	0.032	NA	NA
HNF075.A0101.ssMod	OG1	6	lateXiongnu_P 1st c. BCE 2nd c. CE;Sarmatians_450BCE	2.93778e-38	1.89687e-05	0.137	0.863	NA	NA	0.018	0.018	NA	NA
HNF075.A0101.ssMod	OG1	7	AR_Xianbei_P_2c CE;North_Caucasus_7−11c CE	0.00341908	2.0651e-06	0.164	0.836	NA	NA	0.017	0.017	NA	NA
HNF075.A0101.ssMod	OG1	8	AR_Xianbei_P_2c CE;Lon_P_north_6c CE	6.51748e-06	2.82378e-06	0.247	0.753	NA	NA	0.015	0.015	NA	NA
HNF075.A0101.ssMod	OG1	9	AR_Xianbei_P_2c CE;Lon_P_south_6c CE	0.00148295	2.47112e-06	0.253	0.747	NA	NA	0.015	0.015	NA	NA
HNF075.A0101.ssMod	OG1	10	AR_Xianbei_P_2c CE;Sarm_P_DTI_4−5c	0.00864896	3.43885e-06	0.198	0.802	NA	NA	0.016	0.016	NA	NA
HNF075.A0101.ssMod	OG1	11	AR_Xianbei_P_2c CE;Chandman_IA	2.93583e-41	1.93203e-05	-0.244	1.244	NA	NA	0.035	0.035	NA	NA
HNF075.A0101.ssMod	OG1	12	AR_Xianbei_P_2c CE;Sarmatians_450BCE	5.85757e-22	9.74453e-06	0.121	0.879	NA	NA	0.019	0.019	NA	NA
HNF075.A0101.ssMod	OG1	13	Mongolia_EIA_SlabGrave1;North_Caucasus_7−11c CE	3.22239e-05	2.27283e-06	0.172	0.828	NA	NA	0.015	0.015	NA	NA
HNF075.A0101.ssMod	OG1	14	Mongolia_EIA_SlabGrave1;Lon_P_north_6c CE	1.12784e-08	6.8764e-06	0.242	0.758	NA	NA	0.013	0.013	NA	NA
HNF075.A0101.ssMod	OG1	15	Mongolia_EIA_SlabGrave1;Lon_P_south_6c CE	1.09602e-05	2.14923e-06	0.253	0.747	NA	NA	0.013	0.013	NA	NA
HNF075.A0101.ssMod	OG1	16	Mongolia_EIA_SlabGrave1;Sarm_P_DTI_4−5c	0.000607719	5.55567e-06	0.197	0.803	NA	NA	0.013	0.013	NA	NA
HNF075.A0101.ssMod	OG1	17	Mongolia_EIA_SlabGrave1;Chandman_IA	4.98456e-61	3.45157e-05	-0.23	1.23	NA	NA	0.027	0.027	NA	NA
HNF075.A0101.ssMod	OG1	18	Mongolia_EIA_SlabGrave1;Sarmatians_450BCE	5.11421e-38	1.91154e-05	0.127	0.873	NA	NA	0.016	0.016	NA	NA
HNF075.A0101.ssMod	OG1	19	China_IA;North_Caucasus_7−11c CE	2.0763e-11	3.90739e-06	0.285	0.715	NA	NA	0.031	0.031	NA	NA
HNF075.A0101.ssMod	OG1	20	China_IA;Lon_P_north_6c CE	8.94536e-15	1.01535e-05	0.404	0.596	NA	NA	0.025	0.025	NA	NA
HNF075.A0101.ssMod	OG1	21	China_IA;Lon_P_south_6c CE	0.131672	8.05509e-07	0.433	0.567	NA	NA	0.022	0.022	NA	NA
HNF075.A0101.ssMod	OG1	22	China_IA;Sarm_P_DTI_4−5c	2.85123e-11	8.67138e-06	0.332	0.668	NA	NA	0.026	0.026	NA	NA
HNF075.A0101.ssMod	OG1	23	China_IA;Chandman_IA	4.96354e-22	4.23721e-05	-2.274	3.274	NA	NA	0.293	0.293	NA	NA
HNF075.A0101.ssMod	OG1	24	China_IA;Sarmatians_450BCE	3.78964e-43	1.94967e-05	0.176	0.824	NA	NA	0.047	0.047	NA	NA
HNF075.A0101.ssMod	OG1	25	lateXiongnu_P 1st c. BCE 2nd c. CE;North_Caucasus_7−11c CE;Lon_P_north_6c CE	0.0232161	1.34398e-06	0.211	0.446	0.343	NA	0.016	0.074	0.067	NA
HNF075.A0101.ssMod	OG1	26	lateXiongnu_P 1st c. BCE 2nd c. CE;North_Caucasus_7−11c CE;Lon_P_south_6c CE	0.0373491	8.11692e-07	0.229	0.362	0.41	NA	0.018	0.095	0.084	NA
HNF075.A0101.ssMod	OG1	27	lateXiongnu_P 1st c. BCE 2nd c. CE;North_Caucasus_7−11c CE;Sarm_P_DTI_4−5c	0.000632802	2.04164e-06	0.194	0.348	0.458	NA	0.015	0.122	0.118	NA
HNF075.A0101.ssMod	OG1	28	lateXiongnu_P 1st c. BCE 2nd c. CE;North_Caucasus_7−11c CE;Chandman_IA	2.76266e-06	2.59059e-06	0.184	0.811	0.005	NA	0.034	0.05	0.078	NA
HNF075.A0101.ssMod	OG1	29	lateXiongnu_P 1st c. BCE 2nd c. CE;North_Caucasus_7−11c CE;Sarmatians_450BCE	2.16733e-06	2.52837e-06	0.184	0.802	0.014	NA	0.017	0.069	0.074	NA
HNF075.A0101.ssMod	OG1	30	AR_Xianbei_P_2c CE;North_Caucasus_7−11c CE;Lon_P_north_6c CE	0.257605	5.17346e-07	0.191	0.492	0.317	NA	0.018	0.09	0.082	NA
HNF075.A0101.ssMod	OG1	31	AR_Xianbei_P_2c CE;North_Caucasus_7−11c CE;Lon_P_south_6c CE	0.0696197	1.56185e-06	0.203	0.432	0.365	NA	0.021	0.133	0.119	NA
HNF075.A0101.ssMod	OG1	32	AR_Xianbei_P_2c CE;North_Caucasus_7−11c CE;Sarm_P_DTI_4−5c	0.105873	9.35813e-07	0.177	0.385	0.438	NA	0.017	0.131	0.125	NA
HNF075.A0101.ssMod	OG1	33	AR_Xianbei_P_2c CE;North_Caucasus_7−11c CE;Chandman_IA	0.00228063	1.9231e-06	0.138	0.783	0.079	NA	0.036	0.06	0.09	NA
HNF075.A0101.ssMod	OG1	34	AR_Xianbei_P_2c CE;North_Caucasus_7−11c CE;Sarmatians_450BCE	0.00237844	1.90371e-06	0.159	0.775	0.066	NA	0.019	0.084	0.091	NA
HNF075.A0101.ssMod	OG1	35	Mongolia_EIA_SlabGrave1;North_Caucasus_7−11c CE;Lon_P_north_6c CE	0.0540236	1.31939e-06	0.196	0.463	0.341	NA	0.015	0.073	0.067	NA
HNF075.A0101.ssMod	OG1	36	Mongolia_EIA_SlabGrave1;North_Caucasus_7−11c CE;Lon_P_south_6c CE	0.0343602	7.62751e-07	0.208	0.418	0.374	NA	0.016	0.092	0.083	NA
HNF075.A0101.ssMod	OG1	37	Mongolia_EIA_SlabGrave1;North_Caucasus_7−11c CE;Sarm_P_DTI_4−5c	0.00256986	2.12513e-06	0.182	0.35	0.468	NA	0.014	0.118	0.114	NA
HNF075.A0101.ssMod	OG1	38	Mongolia_EIA_SlabGrave1;North_Caucasus_7−11c CE;Chandman_IA	1.07257e-05	2.36782e-06	0.177	0.832	-0.009	NA	0.031	0.052	0.078	NA
HNF075.A0101.ssMod	OG1	39	Mongolia_EIA_SlabGrave1;North_Caucasus_7−11c CE;Sarmatians_450BCE	7.88136e-06	2.32473e-06	0.172	0.812	0.016	NA	0.016	0.069	0.073	NA
HNF075.A0101.ssMod	OG1	40	China_IA;North_Caucasus_7−11c CE;Lon_P_north_6c CE	1.08949e-09	4.60618e-06	0.313	0.444	0.243	NA	0.031	0.094	0.08	NA
HNF075.A0101.ssMod	OG1	41	China_IA;North_Caucasus_7−11c CE;Lon_P_south_6c CE	0.492992	9.55564e-07	0.526	-0.354	0.828	NA	0.045	0.151	0.115	NA
HNF075.A0101.ssMod	OG1	42	China_IA;North_Caucasus_7−11c CE;Sarm_P_DTI_4−5c	1.97564e-10	5.03757e-06	0.298	0.361	0.34	NA	0.031	0.177	0.164	NA
HNF075.A0101.ssMod	OG1	43	China_IA;North_Caucasus_7−11c CE;Chandman_IA	1.59657e-11	4.72623e-06	-0.011	0.641	0.37	NA	0.338	0.084	0.416	NA
HNF075.A0101.ssMod	OG1	44	China_IA;North_Caucasus_7−11c CE;Sarmatians_450BCE	1.79062e-10	3.43911e-06	0.359	0.878	-0.237	NA	0.044	0.082	0.105	NA
PTL002.A0101.ssMod	OG1	1	lateXiongnu_P 1st c. BCE 2nd c. CE;North_Caucasus_7−11c CE	1.08234e-12	5.79097e-06	-0.031	1.031	NA	NA	0.013	0.013	NA	NA
PTL002.A0101.ssMod	OG1	2	lateXiongnu_P 1st c. BCE 2nd c. CE;Lon_P_north_6c CE	2.70161e-05	4.96781e-06	0.058	0.942	NA	NA	0.01	0.01	NA	NA
PTL002.A0101.ssMod	OG1	3	lateXiongnu_P 1st c. BCE 2nd c. CE;Lon_P_south_6c CE	2.48749e-22	1.18884e-05	0.082	0.918	NA	NA	0.011	0.011	NA	NA
PTL002.A0101.ssMod	OG1	4	lateXiongnu_P 1st c. BCE 2nd c. CE;Sarm_P_DTI_4−5c	0.0421044	3.07979e-06	0.004	0.996	NA	NA	0.012	0.012	NA	NA
PTL002.A0101.ssMod	OG1	5	lateXiongnu_P 1st c. BCE 2nd c. CE;Chandman_IA	2.60081e-49	3.77629e-05	-0.653	1.653	NA	NA	0.025	0.025	NA	NA
PTL002.A0101.ssMod	OG1	6	lateXiongnu_P 1st c. BCE 2nd c. CE;Sarmatians_450BCE	8.29793e-26	1.42257e-05	-0.13	1.13	NA	NA	0.013	0.013	NA	NA
PTL002.A0101.ssMod	OG1	7	AR_Xianbei_P_2c CE;North_Caucasus_7−11c CE	5.07698e-08	3.3594e-06	-0.034	1.034	NA	NA	0.015	0.015	NA	NA
PTL002.A0101.ssMod	OG1	8	AR_Xianbei_P_2c CE;Lon_P_north_6c CE	1.60933e-05	4.55435e-06	0.047	0.953	NA	NA	0.012	0.012	NA	NA
PTL002.A0101.ssMod	OG1	9	AR_Xianbei_P_2c CE;Lon_P_south_6c CE	2.5099e-17	9.04747e-06	0.072	0.928	NA	NA	0.012	0.012	NA	NA
PTL002.A0101.ssMod	OG1	10	AR_Xianbei_P_2c CE;Sarm_P_DTI_4−5c	0.0529367	4.62311e-06	0.001	0.999	NA	NA	0.013	0.013	NA	NA
PTL002.A0101.ssMod	OG1	11	AR_Xianbei_P_2c CE;Chandman_IA	3.77363e-32	2.6968e-05	-0.591	1.591	NA	NA	0.028	0.028	NA	NA
PTL002.A0101.ssMod	OG1	12	AR_Xianbei_P_2c CE;Sarmatians_450BCE	2.82583e-18	8.33726e-06	-0.119	1.119	NA	NA	0.015	0.015	NA	NA
PTL002.A0101.ssMod	OG1	13	Mongolia_EIA_SlabGrave1;North_Caucasus_7−11c CE	9.8271e-13	5.76941e-06	-0.029	1.029	NA	NA	0.012	0.012	NA	NA
PTL002.A0101.ssMod	OG1	14	Mongolia_EIA_SlabGrave1;Lon_P_north_6c CE	1.34186e-05	5.13295e-06	0.052	0.948	NA	NA	0.01	0.01	NA	NA
PTL002.A0101.ssMod	OG1	15	Mongolia_EIA_SlabGrave1;Lon_P_south_6c CE	2.91882e-23	1.20306e-05	0.074	0.926	NA	NA	0.01	0.01	NA	NA
PTL002.A0101.ssMod	OG1	16	Mongolia_EIA_SlabGrave1;Sarm_P_DTI_4−5c	0.0442301	3.07119e-06	0.004	0.996	NA	NA	0.011	0.011	NA	NA
PTL002.A0101.ssMod	OG1	17	Mongolia_EIA_SlabGrave1;Chandman_IA	4.01757e-46	3.32522e-05	-0.584	1.584	NA	NA	0.022	0.022	NA	NA
PTL002.A0101.ssMod	OG1	18	Mongolia_EIA_SlabGrave1;Sarmatians_450BCE	9.75519e-26	1.37744e-05	-0.121	1.121	NA	NA	0.012	0.012	NA	NA
PTL002.A0101.ssMod	OG1	19	China_IA;North_Caucasus_7−11c CE	2.56743e-12	5.81315e-06	-0.054	1.054	NA	NA	0.025	0.025	NA	NA
PTL002.A0101.ssMod	OG1	20	China_IA;Lon_P_north_6c CE	0.000292847	3.92182e-06	0.109	0.891	NA	NA	0.019	0.019	NA	NA
PTL002.A0101.ssMod	OG1	21	China_IA;Lon_P_south_6c CE	2.19891e-16	7.55339e-06	0.18	0.82	NA	NA	0.018	0.018	NA	NA
PTL002.A0101.ssMod	OG1	22	China_IA;Sarm_P_DTI_4−5c	0.0746401	2.75167e-06	0.008	0.992	NA	NA	0.023	0.023	NA	NA
PTL002.A0101.ssMod	OG1	23	China_IA;Chandman_IA	3.80542e-16	7.02658e-05	-3.736	4.736	NA	NA	0.363	0.363	NA	NA
PTL002.A0101.ssMod	OG1	24	China_IA;Sarmatians_450BCE	5.08791e-18	9.83527e-06	-0.349	1.349	NA	NA	0.033	0.033	NA	NA
PTL002.A0101.ssMod	OG1	25	lateXiongnu_P 1st c. BCE 2nd c. CE;North_Caucasus_7−11c CE;Lon_P_north_6c CE	0.0908484	7.69539e-07	0.019	0.396	0.585	NA	0.013	0.076	0.069	NA
PTL002.A0101.ssMod	OG1	26	lateXiongnu_P 1st c. BCE 2nd c. CE;North_Caucasus_7−11c CE;Lon_P_south_6c CE	4.07628e-12	5.56253e-06	-0.007	0.802	0.205	NA	0.021	0.157	0.139	NA
PTL002.A0101.ssMod	OG1	27	lateXiongnu_P 1st c. BCE 2nd c. CE;North_Caucasus_7−11c CE;Sarm_P_DTI_4−5c	0.00516952	2.21347e-06	0	0.103	0.897	NA	0.013	0.137	0.131	NA
PTL002.A0101.ssMod	OG1	28	lateXiongnu_P 1st c. BCE 2nd c. CE;North_Caucasus_7−11c CE;Chandman_IA	9.2895e-09	2.66181e-06	-0.185	0.795	0.39	NA	0.035	0.051	0.082	NA
PTL002.A0101.ssMod	OG1	29	lateXiongnu_P 1st c. BCE 2nd c. CE;North_Caucasus_7−11c CE;Sarmatians_450BCE	1.68111e-08	2.52785e-06	-0.073	0.671	0.402	NA	0.015	0.071	0.079	NA
PTL002.A0101.ssMod	OG1	30	AR_Xianbei_P_2c CE;North_Caucasus_7−11c CE;Lon_P_north_6c CE	0.0875736	1.32012e-06	0.009	0.455	0.536	NA	0.014	0.089	0.082	NA
PTL002.A0101.ssMod	OG1	31	AR_Xianbei_P_2c CE;North_Caucasus_7−11c CE;Lon_P_south_6c CE	3.16714e-08	3.36912e-06	-0.038	1.068	-0.031	NA	0.032	0.29	0.261	NA
PTL002.A0101.ssMod	OG1	32	AR_Xianbei_P_2c CE;North_Caucasus_7−11c CE;Sarm_P_DTI_4−5c	0.0526306	2.89989e-06	-0.007	0.211	0.796	NA	0.014	0.146	0.141	NA
PTL002.A0101.ssMod	OG1	33	AR_Xianbei_P_2c CE;North_Caucasus_7−11c CE;Chandman_IA	1.75026e-05	1.64259e-06	-0.172	0.793	0.379	NA	0.04	0.065	0.1	NA
PTL002.A0101.ssMod	OG1	34	AR_Xianbei_P_2c CE;North_Caucasus_7−11c CE;Sarmatians_450BCE	4.70897e-05	1.39804e-06	-0.068	0.671	0.397	NA	0.016	0.083	0.09	NA
PTL002.A0101.ssMod	OG1	35	Mongolia_EIA_SlabGrave1;North_Caucasus_7−11c CE;Lon_P_north_6c CE	0.0908659	7.76664e-07	0.017	0.4	0.582	NA	0.012	0.075	0.069	NA
PTL002.A0101.ssMod	OG1	36	Mongolia_EIA_SlabGrave1;North_Caucasus_7−11c CE;Lon_P_south_6c CE	4.15112e-12	5.53948e-06	-0.007	0.809	0.199	NA	0.019	0.149	0.134	NA
PTL002.A0101.ssMod	OG1	37	Mongolia_EIA_SlabGrave1;North_Caucasus_7−11c CE;Sarm_P_DTI_4−5c	0.00532371	2.22831e-06	0	0.1	0.899	NA	0.012	0.135	0.131	NA
PTL002.A0101.ssMod	OG1	38	Mongolia_EIA_SlabGrave1;North_Caucasus_7−11c CE;Chandman_IA	5.18856e-09	2.79937e-06	-0.168	0.789	0.379	NA	0.033	0.053	0.083	NA
PTL002.A0101.ssMod	OG1	39	Mongolia_EIA_SlabGrave1;North_Caucasus_7−11c CE;Sarmatians_450BCE	1.28779e-08	2.5608e-06	-0.067	0.671	0.397	NA	0.014	0.072	0.079	NA
PTL002.A0101.ssMod	OG1	40	China_IA;North_Caucasus_7−11c CE;Lon_P_north_6c CE	0.172065	7.63929e-07	0.035	0.381	0.584	NA	0.025	0.084	0.07	NA
PTL002.A0101.ssMod	OG1	41	China_IA;North_Caucasus_7−11c CE;Lon_P_south_6c CE	3.24002e-12	5.54461e-06	-0.015	0.862	0.153	NA	0.081	0.356	0.278	NA
PTL002.A0101.ssMod	OG1	42	China_IA;North_Caucasus_7−11c CE;Sarm_P_DTI_4−5c	0.0482193	1.94251e-06	-0.001	0.114	0.888	NA	0.025	0.14	0.129	NA
PTL002.A0101.ssMod	OG1	43	China_IA;North_Caucasus_7−11c CE;Chandman_IA	0.000461444	1.30619e-06	-0.937	0.817	1.12	NA	0.201	0.056	0.247	NA
PTL002.A0101.ssMod	OG1	44	China_IA;North_Caucasus_7−11c CE;Sarmatians_450BCE	7.6912e-06	1.8015e-06	-0.2	0.629	0.571	NA	0.034	0.074	0.096	NA
PTL003.A0101.ssMod	OG1	1	lateXiongnu_P 1st c. BCE 2nd c. CE;North_Caucasus_7−11c CE	1.89598e-08	5.05721e-06	0.055	0.945	NA	NA	0.014	0.014	NA	NA
PTL003.A0101.ssMod	OG1	2	lateXiongnu_P 1st c. BCE 2nd c. CE;Lon_P_north_6c CE	4.53382e-07	3.68211e-06	0.128	0.872	NA	NA	0.012	0.012	NA	NA
PTL003.A0101.ssMod	OG1	3	lateXiongnu_P 1st c. BCE 2nd c. CE;Lon_P_south_6c CE	2.91593e-20	1.05106e-05	0.162	0.838	NA	NA	0.012	0.012	NA	NA
PTL003.A0101.ssMod	OG1	4	lateXiongnu_P 1st c. BCE 2nd c. CE;Sarm_P_DTI_4−5c	0.00769122	2.26779e-06	0.08	0.92	NA	NA	0.013	0.013	NA	NA
PTL003.A0101.ssMod	OG1	5	lateXiongnu_P 1st c. BCE 2nd c. CE;Chandman_IA	2.01001e-38	2.823e-05	-0.513	1.513	NA	NA	0.027	0.027	NA	NA
PTL003.A0101.ssMod	OG1	6	lateXiongnu_P 1st c. BCE 2nd c. CE;Sarmatians_450BCE	8.28444e-18	1.06422e-05	-0.042	1.042	NA	NA	0.016	0.016	NA	NA
PTL003.A0101.ssMod	OG1	7	AR_Xianbei_P_2c CE;North_Caucasus_7−11c CE	0.000117371	3.12228e-06	0.059	0.941	NA	NA	0.015	0.015	NA	NA
PTL003.A0101.ssMod	OG1	8	AR_Xianbei_P_2c CE;Lon_P_north_6c CE	3.34408e-06	3.04882e-06	0.121	0.879	NA	NA	0.013	0.013	NA	NA
PTL003.A0101.ssMod	OG1	9	AR_Xianbei_P_2c CE;Lon_P_south_6c CE	6.02465e-17	7.6974e-06	0.158	0.842	NA	NA	0.013	0.013	NA	NA
PTL003.A0101.ssMod	OG1	10	AR_Xianbei_P_2c CE;Sarm_P_DTI_4−5c	0.00730117	3.53388e-06	0.077	0.923	NA	NA	0.014	0.014	NA	NA
PTL003.A0101.ssMod	OG1	11	AR_Xianbei_P_2c CE;Chandman_IA	3.78846e-27	1.83704e-05	-0.444	1.444	NA	NA	0.028	0.028	NA	NA
PTL003.A0101.ssMod	OG1	12	AR_Xianbei_P_2c CE;Sarmatians_450BCE	2.44842e-11	5.6012e-06	-0.028	1.028	NA	NA	0.016	0.016	NA	NA
PTL003.A0101.ssMod	OG1	13	Mongolia_EIA_SlabGrave1;North_Caucasus_7−11c CE	2.64792e-08	4.88214e-06	0.051	0.949	NA	NA	0.012	0.012	NA	NA
PTL003.A0101.ssMod	OG1	14	Mongolia_EIA_SlabGrave1;Lon_P_north_6c CE	1.56353e-07	4.05974e-06	0.118	0.882	NA	NA	0.011	0.011	NA	NA
PTL003.A0101.ssMod	OG1	15	Mongolia_EIA_SlabGrave1;Lon_P_south_6c CE	1.94878e-21	1.06324e-05	0.149	0.851	NA	NA	0.011	0.011	NA	NA
PTL003.A0101.ssMod	OG1	16	Mongolia_EIA_SlabGrave1;Sarm_P_DTI_4−5c	0.00879369	2.44762e-06	0.074	0.926	NA	NA	0.012	0.012	NA	NA
PTL003.A0101.ssMod	OG1	17	Mongolia_EIA_SlabGrave1;Chandman_IA	1.32196e-36	2.56292e-05	-0.454	1.454	NA	NA	0.023	0.023	NA	NA
PTL003.A0101.ssMod	OG1	18	Mongolia_EIA_SlabGrave1;Sarmatians_450BCE	8.95703e-18	1.04487e-05	-0.039	1.039	NA	NA	0.014	0.014	NA	NA
PTL003.A0101.ssMod	OG1	19	China_IA;North_Caucasus_7−11c CE	9.65928e-07	3.25881e-06	0.115	0.885	NA	NA	0.026	0.026	NA	NA
PTL003.A0101.ssMod	OG1	20	China_IA;Lon_P_north_6c CE	0.000296884	3.07326e-06	0.235	0.765	NA	NA	0.021	0.021	NA	NA
PTL003.A0101.ssMod	OG1	21	China_IA;Lon_P_south_6c CE	3.38303e-07	3.62919e-06	0.311	0.689	NA	NA	0.02	0.02	NA	NA
PTL003.A0101.ssMod	OG1	22	China_IA;Sarm_P_DTI_4−5c	0.0627466	2.29159e-06	0.152	0.848	NA	NA	0.024	0.024	NA	NA
PTL003.A0101.ssMod	OG1	23	China_IA;Chandman_IA	5.96224e-18	3.67998e-05	-2.791	3.791	NA	NA	0.291	0.291	NA	NA
PTL003.A0101.ssMod	OG1	24	China_IA;Sarmatians_450BCE	1.662e-14	8.76184e-06	-0.157	1.157	NA	NA	0.036	0.036	NA	NA
PTL003.A0101.ssMod	OG1	25	lateXiongnu_P 1st c. BCE 2nd c. CE;North_Caucasus_7−11c CE;Lon_P_north_6c CE	0.181429	3.70496e-07	0.09	0.442	0.469	NA	0.013	0.071	0.066	NA
PTL003.A0101.ssMod	OG1	26	lateXiongnu_P 1st c. BCE 2nd c. CE;North_Caucasus_7−11c CE;Lon_P_south_6c CE	1.1588e-08	4.78769e-06	0.062	0.882	0.057	NA	0.021	0.148	0.131	NA
PTL003.A0101.ssMod	OG1	27	lateXiongnu_P 1st c. BCE 2nd c. CE;North_Caucasus_7−11c CE;Sarm_P_DTI_4−5c	0.00346514	7.83364e-07	0.072	0.268	0.66	NA	0.013	0.122	0.118	NA
PTL003.A0101.ssMod	OG1	28	lateXiongnu_P 1st c. BCE 2nd c. CE;North_Caucasus_7−11c CE;Chandman_IA	0.000548182	1.67422e-06	-0.106	0.697	0.41	NA	0.034	0.049	0.078	NA
PTL003.A0101.ssMod	OG1	29	lateXiongnu_P 1st c. BCE 2nd c. CE;North_Caucasus_7−11c CE;Sarmatians_450BCE	0.00104954	1.48179e-06	0.011	0.585	0.403	NA	0.015	0.066	0.073	NA
PTL003.A0101.ssMod	OG1	30	AR_Xianbei_P_2c CE;North_Caucasus_7−11c CE;Lon_P_north_6c CE	0.205641	6.23132e-07	0.088	0.491	0.421	NA	0.014	0.089	0.083	NA
PTL003.A0101.ssMod	OG1	31	AR_Xianbei_P_2c CE;North_Caucasus_7−11c CE;Lon_P_south_6c CE	0.000206796	3.18144e-06	0.035	1.202	-0.237	NA	0.025	0.2	0.179	NA
PTL003.A0101.ssMod	OG1	32	AR_Xianbei_P_2c CE;North_Caucasus_7−11c CE;Sarm_P_DTI_4−5c	0.0422772	1.00471e-06	0.07	0.359	0.57	NA	0.014	0.137	0.134	NA
PTL003.A0101.ssMod	OG1	33	AR_Xianbei_P_2c CE;North_Caucasus_7−11c CE;Chandman_IA	0.270563	5.08586e-07	-0.088	0.692	0.395	NA	0.033	0.053	0.081	NA
PTL003.A0101.ssMod	OG1	34	AR_Xianbei_P_2c CE;North_Caucasus_7−11c CE;Sarmatians_450BCE	0.43879	4.39905e-07	0.018	0.573	0.409	NA	0.016	0.071	0.077	NA
PTL003.A0101.ssMod	OG1	35	Mongolia_EIA_SlabGrave1;North_Caucasus_7−11c CE;Lon_P_north_6c CE	0.199435	4.00585e-07	0.082	0.452	0.466	NA	0.012	0.071	0.066	NA
PTL003.A0101.ssMod	OG1	36	Mongolia_EIA_SlabGrave1;North_Caucasus_7−11c CE;Lon_P_south_6c CE	1.46904e-08	4.67401e-06	0.056	0.899	0.045	NA	0.019	0.142	0.127	NA
PTL003.A0101.ssMod	OG1	37	Mongolia_EIA_SlabGrave1;North_Caucasus_7−11c CE;Sarm_P_DTI_4−5c	0.00446032	8.58212e-07	0.067	0.271	0.661	NA	0.012	0.12	0.117	NA
PTL003.A0101.ssMod	OG1	38	Mongolia_EIA_SlabGrave1;North_Caucasus_7−11c CE;Chandman_IA	0.00033361	1.79574e-06	-0.09	0.7	0.39	NA	0.031	0.051	0.078	NA
PTL003.A0101.ssMod	OG1	39	Mongolia_EIA_SlabGrave1;North_Caucasus_7−11c CE;Sarmatians_450BCE	0.00127892	1.45837e-06	0.012	0.588	0.4	NA	0.014	0.066	0.073	NA
PTL003.A0101.ssMod	OG1	40	China_IA;North_Caucasus_7−11c CE;Lon_P_north_6c CE	0.793841	2.32214e-07	0.165	0.391	0.445	NA	0.025	0.077	0.066	NA
PTL003.A0101.ssMod	OG1	41	China_IA;North_Caucasus_7−11c CE;Lon_P_south_6c CE	6.00321e-06	2.61366e-06	0.199	0.488	0.313	NA	0.058	0.236	0.182	NA
PTL003.A0101.ssMod	OG1	42	China_IA;North_Caucasus_7−11c CE;Sarm_P_DTI_4−5c	0.0859212	9.38814e-07	0.137	0.232	0.63	NA	0.025	0.126	0.12	NA
PTL003.A0101.ssMod	OG1	43	China_IA;North_Caucasus_7−11c CE;Chandman_IA	0.166977	4.47724e-07	-0.538	0.711	0.828	NA	0.134	0.043	0.165	NA
PTL003.A0101.ssMod	OG1	44	China_IA;North_Caucasus_7−11c CE;Sarmatians_450BCE	0.00487944	1.21862e-06	-0.008	0.575	0.433	NA	0.037	0.07	0.093	NA
PTL004.A0101.ssMod	OG1	1	lateXiongnu_P 1st c. BCE 2nd c. CE;North_Caucasus_7−11c CE	3.85613e-09	8.62527e-06	-0.003	1.003	NA	NA	0.013	0.013	NA	NA
PTL004.A0101.ssMod	OG1	2	lateXiongnu_P 1st c. BCE 2nd c. CE;Lon_P_north_6c CE	1.16039e-10	3.78356e-06	0.082	0.918	NA	NA	0.011	0.011	NA	NA
PTL004.A0101.ssMod	OG1	3	lateXiongnu_P 1st c. BCE 2nd c. CE;Lon_P_south_6c CE	2.85824e-29	1.65007e-05	0.111	0.889	NA	NA	0.011	0.011	NA	NA
PTL004.A0101.ssMod	OG1	4	lateXiongnu_P 1st c. BCE 2nd c. CE;Sarm_P_DTI_4−5c	0.00315379	2.54221e-06	0.032	0.968	NA	NA	0.012	0.012	NA	NA
PTL004.A0101.ssMod	OG1	5	lateXiongnu_P 1st c. BCE 2nd c. CE;Chandman_IA	6.1243e-43	2.66364e-05	-0.589	1.589	NA	NA	0.027	0.027	NA	NA
PTL004.A0101.ssMod	OG1	6	lateXiongnu_P 1st c. BCE 2nd c. CE;Sarmatians_450BCE	1.89706e-21	7.99515e-06	-0.091	1.091	NA	NA	0.014	0.014	NA	NA
PTL004.A0101.ssMod	OG1	7	AR_Xianbei_P_2c CE;North_Caucasus_7−11c CE	2.87764e-06	6.00476e-06	0.003	0.997	NA	NA	0.016	0.016	NA	NA
PTL004.A0101.ssMod	OG1	8	AR_Xianbei_P_2c CE;Lon_P_north_6c CE	5.82579e-10	2.98692e-06	0.085	0.915	NA	NA	0.013	0.013	NA	NA
PTL004.A0101.ssMod	OG1	9	AR_Xianbei_P_2c CE;Lon_P_south_6c CE	1.66631e-19	1.25118e-05	0.114	0.886	NA	NA	0.013	0.013	NA	NA
PTL004.A0101.ssMod	OG1	10	AR_Xianbei_P_2c CE;Sarm_P_DTI_4−5c	0.000736639	2.91636e-06	0.032	0.968	NA	NA	0.014	0.014	NA	NA
PTL004.A0101.ssMod	OG1	11	AR_Xianbei_P_2c CE;Chandman_IA	4.74382e-27	1.58512e-05	-0.536	1.536	NA	NA	0.031	0.031	NA	NA
PTL004.A0101.ssMod	OG1	12	AR_Xianbei_P_2c CE;Sarmatians_450BCE	1.60008e-14	4.27898e-06	-0.084	1.084	NA	NA	0.016	0.016	NA	NA
PTL004.A0101.ssMod	OG1	13	Mongolia_EIA_SlabGrave1;North_Caucasus_7−11c CE	4.53176e-09	8.48613e-06	-0.002	1.002	NA	NA	0.012	0.012	NA	NA
PTL004.A0101.ssMod	OG1	14	Mongolia_EIA_SlabGrave1;Lon_P_north_6c CE	5.71008e-11	3.9518e-06	0.076	0.924	NA	NA	0.01	0.01	NA	NA
PTL004.A0101.ssMod	OG1	15	Mongolia_EIA_SlabGrave1;Lon_P_south_6c CE	5.5874e-30	1.64017e-05	0.102	0.898	NA	NA	0.01	0.01	NA	NA
PTL004.A0101.ssMod	OG1	16	Mongolia_EIA_SlabGrave1;Sarm_P_DTI_4−5c	0.00318751	2.59725e-06	0.029	0.971	NA	NA	0.011	0.011	NA	NA
PTL004.A0101.ssMod	OG1	17	Mongolia_EIA_SlabGrave1;Chandman_IA	1.2222e-40	2.35025e-05	-0.531	1.531	NA	NA	0.023	0.023	NA	NA
PTL004.A0101.ssMod	OG1	18	Mongolia_EIA_SlabGrave1;Sarmatians_450BCE	1.5618e-21	7.82966e-06	-0.084	1.084	NA	NA	0.013	0.013	NA	NA
PTL004.A0101.ssMod	OG1	19	China_IA;North_Caucasus_7−11c CE	9.52121e-08	7.65352e-06	0.017	0.983	NA	NA	0.025	0.025	NA	NA
PTL004.A0101.ssMod	OG1	20	China_IA;Lon_P_north_6c CE	1.18226e-07	2.3474e-06	0.161	0.839	NA	NA	0.02	0.02	NA	NA
PTL004.A0101.ssMod	OG1	21	China_IA;Lon_P_south_6c CE	3.38282e-14	7.97684e-06	0.241	0.759	NA	NA	0.019	0.019	NA	NA
PTL004.A0101.ssMod	OG1	22	China_IA;Sarm_P_DTI_4−5c	0.016035	1.89682e-06	0.073	0.927	NA	NA	0.023	0.023	NA	NA
PTL004.A0101.ssMod	OG1	23	China_IA;Chandman_IA	1.26961e-13	5.24818e-05	-3.092	4.092	NA	NA	0.317	0.317	NA	NA
PTL004.A0101.ssMod	OG1	24	China_IA;Sarmatians_450BCE	2.07418e-16	6.09625e-06	-0.246	1.246	NA	NA	0.035	0.035	NA	NA
PTL004.A0101.ssMod	OG1	25	lateXiongnu_P 1st c. BCE 2nd c. CE;North_Caucasus_7−11c CE;Lon_P_north_6c CE	0.00290562	1.82815e-06	0.036	0.515	0.449	NA	0.013	0.078	0.071	NA
PTL004.A0101.ssMod	OG1	26	lateXiongnu_P 1st c. BCE 2nd c. CE;North_Caucasus_7−11c CE;Lon_P_south_6c CE	3.14433e-09	8.7807e-06	-0.009	1.063	-0.054	NA	0.02	0.14	0.125	NA
PTL004.A0101.ssMod	OG1	27	lateXiongnu_P 1st c. BCE 2nd c. CE;North_Caucasus_7−11c CE;Sarm_P_DTI_4−5c	0.00144691	1.33839e-06	0.023	0.263	0.715	NA	0.013	0.132	0.127	NA
PTL004.A0101.ssMod	OG1	28	lateXiongnu_P 1st c. BCE 2nd c. CE;North_Caucasus_7−11c CE;Chandman_IA	0.00273062	1.92298e-06	-0.171	0.734	0.437	NA	0.031	0.046	0.072	NA
PTL004.A0101.ssMod	OG1	29	lateXiongnu_P 1st c. BCE 2nd c. CE;North_Caucasus_7−11c CE;Sarmatians_450BCE	0.000985738	2.1369e-06	-0.042	0.639	0.403	NA	0.014	0.063	0.068	NA
PTL004.A0101.ssMod	OG1	30	AR_Xianbei_P_2c CE;North_Caucasus_7−11c CE;Lon_P_north_6c CE	0.00130352	2.20763e-06	0.034	0.592	0.374	NA	0.016	0.103	0.095	NA
PTL004.A0101.ssMod	OG1	31	AR_Xianbei_P_2c CE;North_Caucasus_7−11c CE;Lon_P_south_6c CE	4.77766e-06	6.01145e-06	-0.02	1.234	-0.214	NA	0.028	0.218	0.195	NA
PTL004.A0101.ssMod	OG1	32	AR_Xianbei_P_2c CE;North_Caucasus_7−11c CE;Sarm_P_DTI_4−5c	0.0030547	1.44503e-06	0.022	0.359	0.619	NA	0.015	0.168	0.162	NA
PTL004.A0101.ssMod	OG1	33	AR_Xianbei_P_2c CE;North_Caucasus_7−11c CE;Chandman_IA	0.00600997	1.81438e-06	-0.138	0.742	0.397	NA	0.036	0.058	0.089	NA
PTL004.A0101.ssMod	OG1	34	AR_Xianbei_P_2c CE;North_Caucasus_7−11c CE;Sarmatians_450BCE	0.00497035	1.98001e-06	-0.03	0.646	0.384	NA	0.017	0.079	0.086	NA
PTL004.A0101.ssMod	OG1	35	Mongolia_EIA_SlabGrave1;North_Caucasus_7−11c CE;Lon_P_north_6c CE	0.00329503	1.81203e-06	0.033	0.52	0.447	NA	0.012	0.077	0.071	NA
PTL004.A0101.ssMod	OG1	36	Mongolia_EIA_SlabGrave1;North_Caucasus_7−11c CE;Lon_P_south_6c CE	3.30902e-09	8.72342e-06	-0.007	1.057	-0.05	NA	0.018	0.135	0.121	NA
PTL004.A0101.ssMod	OG1	37	Mongolia_EIA_SlabGrave1;North_Caucasus_7−11c CE;Sarm_P_DTI_4−5c	0.0014716	1.33991e-06	0.021	0.266	0.713	NA	0.012	0.131	0.126	NA
PTL004.A0101.ssMod	OG1	38	Mongolia_EIA_SlabGrave1;North_Caucasus_7−11c CE;Chandman_IA	0.0016547	2.15397e-06	-0.154	0.729	0.425	NA	0.028	0.048	0.072	NA
PTL004.A0101.ssMod	OG1	39	Mongolia_EIA_SlabGrave1;North_Caucasus_7−11c CE;Sarmatians_450BCE	0.000920851	2.1931e-06	-0.038	0.639	0.399	NA	0.013	0.063	0.068	NA
PTL004.A0101.ssMod	OG1	40	China_IA;North_Caucasus_7−11c CE;Lon_P_north_6c CE	0.0667881	1.09521e-06	0.075	0.481	0.444	NA	0.024	0.083	0.071	NA
PTL004.A0101.ssMod	OG1	41	China_IA;North_Caucasus_7−11c CE;Lon_P_south_6c CE	8.67162e-08	7.62141e-06	0.038	0.879	0.084	NA	0.052	0.211	0.164	NA
PTL004.A0101.ssMod	OG1	42	China_IA;North_Caucasus_7−11c CE;Sarm_P_DTI_4−5c	0.0395355	8.52431e-07	0.052	0.261	0.687	NA	0.025	0.135	0.125	NA
PTL004.A0101.ssMod	OG1	43	China_IA;North_Caucasus_7−11c CE;Chandman_IA	0.0504971	9.45808e-07	-0.681	0.777	0.904	NA	0.161	0.052	0.203	NA
PTL004.A0101.ssMod	OG1	44	China_IA;North_Caucasus_7−11c CE;Sarmatians_450BCE	0.00833284	1.89689e-06	-0.104	0.63	0.474	NA	0.033	0.068	0.087	NA
PTL013.A0101.ssMod	OG1	1	lateXiongnu_P 1st c. BCE 2nd c. CE;North_Caucasus_7−11c CE	9.99868e-06	4.18738e-06	0.891	0.109	NA	NA	0.014	0.014	NA	NA
PTL013.A0101.ssMod	OG1	2	lateXiongnu_P 1st c. BCE 2nd c. CE;Lon_P_north_6c CE	0.000276301	2.50916e-06	0.892	0.108	NA	NA	0.013	0.013	NA	NA
PTL013.A0101.ssMod	OG1	3	lateXiongnu_P 1st c. BCE 2nd c. CE;Lon_P_south_6c CE	3.27276e-07	4.18051e-06	0.91	0.09	NA	NA	0.013	0.013	NA	NA
PTL013.A0101.ssMod	OG1	4	lateXiongnu_P 1st c. BCE 2nd c. CE;Sarm_P_DTI_4−5c	0.000184022	2.72675e-06	0.887	0.113	NA	NA	0.014	0.014	NA	NA
PTL013.A0101.ssMod	OG1	5	lateXiongnu_P 1st c. BCE 2nd c. CE;Chandman_IA	0.0015656	1.73579e-06	0.798	0.202	NA	NA	0.024	0.024	NA	NA
PTL013.A0101.ssMod	OG1	6	lateXiongnu_P 1st c. BCE 2nd c. CE;Sarmatians_450BCE	0.00165868	2.2928e-06	0.861	0.139	NA	NA	0.017	0.017	NA	NA
PTL013.A0101.ssMod	OG1	7	AR_Xianbei_P_2c CE;North_Caucasus_7−11c CE	0.00735061	4.39053e-06	0.84	0.16	NA	NA	0.017	0.017	NA	NA
PTL013.A0101.ssMod	OG1	8	AR_Xianbei_P_2c CE;Lon_P_north_6c CE	0.0289653	2.80675e-06	0.85	0.15	NA	NA	0.015	0.015	NA	NA
PTL013.A0101.ssMod	OG1	9	AR_Xianbei_P_2c CE;Lon_P_south_6c CE	0.000510248	4.91311e-06	0.867	0.133	NA	NA	0.015	0.015	NA	NA
PTL013.A0101.ssMod	OG1	10	AR_Xianbei_P_2c CE;Sarm_P_DTI_4−5c	0.030309	2.80869e-06	0.841	0.159	NA	NA	0.016	0.016	NA	NA
PTL013.A0101.ssMod	OG1	11	AR_Xianbei_P_2c CE;Chandman_IA	0.290999	1.45349e-06	0.73	0.27	NA	NA	0.025	0.025	NA	NA
PTL013.A0101.ssMod	OG1	12	AR_Xianbei_P_2c CE;Sarmatians_450BCE	0.26034	2.29514e-06	0.81	0.19	NA	NA	0.018	0.018	NA	NA
PTL013.A0101.ssMod	OG1	13	Mongolia_EIA_SlabGrave1;North_Caucasus_7−11c CE	1.35362e-12	3.69141e-06	0.824	0.176	NA	NA	0.013	0.013	NA	NA
PTL013.A0101.ssMod	OG1	14	Mongolia_EIA_SlabGrave1;Lon_P_north_6c CE	5.44363e-12	2.26494e-06	0.833	0.167	NA	NA	0.013	0.013	NA	NA
PTL013.A0101.ssMod	OG1	15	Mongolia_EIA_SlabGrave1;Lon_P_south_6c CE	5.23101e-17	4.27654e-06	0.853	0.147	NA	NA	0.012	0.012	NA	NA
PTL013.A0101.ssMod	OG1	16	Mongolia_EIA_SlabGrave1;Sarm_P_DTI_4−5c	2.67687e-11	2.25367e-06	0.825	0.175	NA	NA	0.013	0.013	NA	NA
PTL013.A0101.ssMod	OG1	17	Mongolia_EIA_SlabGrave1;Chandman_IA	6.95903e-09	1.20168e-06	0.703	0.297	NA	NA	0.022	0.022	NA	NA
PTL013.A0101.ssMod	OG1	18	Mongolia_EIA_SlabGrave1;Sarmatians_450BCE	6.40078e-09	1.58589e-06	0.789	0.211	NA	NA	0.015	0.015	NA	NA
PTL013.A0101.ssMod	OG1	19	China_IA;North_Caucasus_7−11c CE	2.18381e-34	2.24461e-05	1.576	-0.576	NA	NA	0.039	0.039	NA	NA
PTL013.A0101.ssMod	OG1	20	China_IA;Lon_P_north_6c CE	6.61059e-43	2.27275e-05	1.476	-0.476	NA	NA	0.033	0.033	NA	NA
PTL013.A0101.ssMod	OG1	21	China_IA;Lon_P_south_6c CE	1.29687e-53	3.09602e-05	1.374	-0.374	NA	NA	0.028	0.028	NA	NA
PTL013.A0101.ssMod	OG1	22	China_IA;Sarm_P_DTI_4−5c	1.55747e-39	2.27584e-05	1.535	-0.535	NA	NA	0.038	0.038	NA	NA
PTL013.A0101.ssMod	OG1	23	China_IA;Chandman_IA	3.28042e-16	3.89841e-05	3.958	-2.958	NA	NA	0.328	0.328	NA	NA
PTL013.A0101.ssMod	OG1	24	China_IA;Sarmatians_450BCE	3.09598e-14	1.07076e-05	1.904	-0.904	NA	NA	0.055	0.055	NA	NA
PTL013.A0101.ssMod	OG1	25	lateXiongnu_P 1st c. BCE 2nd c. CE;North_Caucasus_7−11c CE;Lon_P_north_6c CE	4.74183e-05	2.30865e-06	0.893	-0.043	0.151	NA	0.015	0.061	0.056	NA
PTL013.A0101.ssMod	OG1	26	lateXiongnu_P 1st c. BCE 2nd c. CE;North_Caucasus_7−11c CE;Lon_P_south_6c CE	2.13199e-05	4.05225e-06	0.867	0.288	-0.154	NA	0.019	0.098	0.085	NA
PTL013.A0101.ssMod	OG1	27	lateXiongnu_P 1st c. BCE 2nd c. CE;North_Caucasus_7−11c CE;Sarm_P_DTI_4−5c	3.80009e-05	1.94968e-06	0.891	-0.119	0.228	NA	0.015	0.1	0.098	NA
PTL013.A0101.ssMod	OG1	28	lateXiongnu_P 1st c. BCE 2nd c. CE;North_Caucasus_7−11c CE;Chandman_IA	0.000763453	1.72947e-06	0.787	-0.016	0.229	NA	0.033	0.041	0.068	NA
PTL013.A0101.ssMod	OG1	29	lateXiongnu_P 1st c. BCE 2nd c. CE;North_Caucasus_7−11c CE;Sarmatians_450BCE	0.00180185	1.72035e-06	0.85	-0.086	0.236	NA	0.017	0.054	0.062	NA
PTL013.A0101.ssMod	OG1	30	AR_Xianbei_P_2c CE;North_Caucasus_7−11c CE;Lon_P_north_6c CE	0.0135328	2.82246e-06	0.848	-0.001	0.154	NA	0.017	0.089	0.082	NA
PTL013.A0101.ssMod	OG1	31	AR_Xianbei_P_2c CE;North_Caucasus_7−11c CE;Lon_P_south_6c CE	0.0205148	3.91882e-06	0.813	0.43	-0.243	NA	0.023	0.147	0.131	NA
PTL013.A0101.ssMod	OG1	32	AR_Xianbei_P_2c CE;North_Caucasus_7−11c CE;Sarm_P_DTI_4−5c	0.0147132	2.24502e-06	0.843	-0.079	0.236	NA	0.017	0.134	0.13	NA
PTL013.A0101.ssMod	OG1	33	AR_Xianbei_P_2c CE;North_Caucasus_7−11c CE;Chandman_IA	0.204653	1.44737e-06	0.723	-0.012	0.289	NA	0.038	0.055	0.087	NA
PTL013.A0101.ssMod	OG1	34	AR_Xianbei_P_2c CE;North_Caucasus_7−11c CE;Sarmatians_450BCE	0.339786	1.54141e-06	0.799	-0.11	0.311	NA	0.02	0.079	0.088	NA
PTL013.A0101.ssMod	OG1	35	Mongolia_EIA_SlabGrave1;North_Caucasus_7−11c CE;Lon_P_north_6c CE	1.03737e-12	2.73555e-06	0.824	0.063	0.113	NA	0.014	0.066	0.061	NA
PTL013.A0101.ssMod	OG1	36	Mongolia_EIA_SlabGrave1;North_Caucasus_7−11c CE;Lon_P_south_6c CE	1.01684e-09	3.46808e-06	0.781	0.549	-0.33	NA	0.019	0.116	0.103	NA
PTL013.A0101.ssMod	OG1	37	Mongolia_EIA_SlabGrave1;North_Caucasus_7−11c CE;Sarm_P_DTI_4−5c	1.74335e-12	2.25582e-06	0.825	-0.026	0.202	NA	0.014	0.128	0.125	NA
PTL013.A0101.ssMod	OG1	38	Mongolia_EIA_SlabGrave1;North_Caucasus_7−11c CE;Chandman_IA	3.62907e-09	1.31309e-06	0.705	0.006	0.289	NA	0.032	0.045	0.073	NA
PTL013.A0101.ssMod	OG1	39	Mongolia_EIA_SlabGrave1;North_Caucasus_7−11c CE;Sarmatians_450BCE	4.77626e-09	1.38167e-06	0.781	-0.065	0.284	NA	0.016	0.059	0.066	NA
PTL013.A0101.ssMod	OG1	40	China_IA;North_Caucasus_7−11c CE;Lon_P_north_6c CE	2.58888e-35	2.44889e-05	1.573	-0.605	0.032	NA	0.044	0.148	0.123	NA
PTL013.A0101.ssMod	OG1	41	China_IA;North_Caucasus_7−11c CE;Lon_P_south_6c CE	2.88805e-09	2.25317e-05	2.163	-3.233	2.07	NA	0.143	0.587	0.455	NA
PTL013.A0101.ssMod	OG1	42	China_IA;North_Caucasus_7−11c CE;Sarm_P_DTI_4−5c	4.81755e-29	0.000442996	2.049	-6.204	5.155	NA	0.299	4.174	3.893	NA
PTL013.A0101.ssMod	OG1	43	China_IA;North_Caucasus_7−11c CE;Chandman_IA	1.27472e-15	2.99006e-05	3.479	-0.164	-2.315	NA	0.429	0.112	0.516	NA
PTL013.A0101.ssMod	OG1	44	China_IA;North_Caucasus_7−11c CE;Sarmatians_450BCE	4.24177e-13	1.15335e-05	1.963	0.26	-1.223	NA	0.067	0.115	0.162	NA
TGB005.A0101.ssMod	OG1	1	lateXiongnu_P 1st c. BCE 2nd c. CE;North_Caucasus_7−11c CE	3.49468e-06	1.2588e-05	0.137	0.863	NA	NA	0.016	0.016	NA	NA
TGB005.A0101.ssMod	OG1	2	lateXiongnu_P 1st c. BCE 2nd c. CE;Lon_P_north_6c CE	1.54361e-10	4.75044e-06	0.219	0.781	NA	NA	0.015	0.015	NA	NA
TGB005.A0101.ssMod	OG1	3	lateXiongnu_P 1st c. BCE 2nd c. CE;Lon_P_south_6c CE	7.18427e-17	1.89861e-05	0.234	0.766	NA	NA	0.015	0.015	NA	NA
TGB005.A0101.ssMod	OG1	4	lateXiongnu_P 1st c. BCE 2nd c. CE;Sarm_P_DTI_4−5c	0.000263773	3.27494e-06	0.172	0.828	NA	NA	0.015	0.015	NA	NA
TGB005.A0101.ssMod	OG1	5	lateXiongnu_P 1st c. BCE 2nd c. CE;Chandman_IA	9.55695e-33	2.0183e-05	-0.321	1.321	NA	NA	0.027	0.027	NA	NA
TGB005.A0101.ssMod	OG1	6	lateXiongnu_P 1st c. BCE 2nd c. CE;Sarmatians_450BCE	2.46864e-22	1.14629e-05	0.084	0.916	NA	NA	0.017	0.017	NA	NA
TGB005.A0101.ssMod	OG1	7	AR_Xianbei_P_2c CE;North_Caucasus_7−11c CE	0.0292882	4.66998e-06	0.134	0.866	NA	NA	0.018	0.018	NA	NA
TGB005.A0101.ssMod	OG1	8	AR_Xianbei_P_2c CE;Lon_P_north_6c CE	9.6366e-05	1.73828e-06	0.209	0.791	NA	NA	0.016	0.016	NA	NA
TGB005.A0101.ssMod	OG1	9	AR_Xianbei_P_2c CE;Lon_P_south_6c CE	6.63564e-08	9.33056e-06	0.224	0.776	NA	NA	0.016	0.016	NA	NA
TGB005.A0101.ssMod	OG1	10	AR_Xianbei_P_2c CE;Sarm_P_DTI_4−5c	0.253032	6.36479e-07	0.165	0.835	NA	NA	0.017	0.017	NA	NA
TGB005.A0101.ssMod	OG1	11	AR_Xianbei_P_2c CE;Chandman_IA	3.70975e-21	1.19111e-05	-0.289	1.289	NA	NA	0.029	0.029	NA	NA
TGB005.A0101.ssMod	OG1	12	AR_Xianbei_P_2c CE;Sarmatians_450BCE	6.32819e-12	5.35784e-06	0.076	0.924	NA	NA	0.018	0.018	NA	NA
TGB005.A0101.ssMod	OG1	13	Mongolia_EIA_SlabGrave1;North_Caucasus_7−11c CE	1.22126e-05	1.18561e-05	0.129	0.871	NA	NA	0.015	0.015	NA	NA
TGB005.A0101.ssMod	OG1	14	Mongolia_EIA_SlabGrave1;Lon_P_north_6c CE	7.77812e-11	4.3757e-06	0.204	0.796	NA	NA	0.014	0.014	NA	NA
TGB005.A0101.ssMod	OG1	15	Mongolia_EIA_SlabGrave1;Lon_P_south_6c CE	7.85943e-18	1.81997e-05	0.217	0.783	NA	NA	0.014	0.014	NA	NA
TGB005.A0101.ssMod	OG1	16	Mongolia_EIA_SlabGrave1;Sarm_P_DTI_4−5c	0.000675342	2.8369e-06	0.161	0.839	NA	NA	0.014	0.014	NA	NA
TGB005.A0101.ssMod	OG1	17	Mongolia_EIA_SlabGrave1;Chandman_IA	2.27098e-33	2.03077e-05	-0.279	1.279	NA	NA	0.023	0.023	NA	NA
TGB005.A0101.ssMod	OG1	18	Mongolia_EIA_SlabGrave1;Sarmatians_450BCE	6.92422e-22	1.10732e-05	0.079	0.921	NA	NA	0.016	0.016	NA	NA
TGB005.A0101.ssMod	OG1	19	China_IA;North_Caucasus_7−11c CE	4.11353e-07	8.8947e-06	0.245	0.755	NA	NA	0.034	0.034	NA	NA
TGB005.A0101.ssMod	OG1	20	China_IA;Lon_P_north_6c CE	1.29066e-08	4.54815e-06	0.387	0.613	NA	NA	0.026	0.026	NA	NA
TGB005.A0101.ssMod	OG1	21	China_IA;Lon_P_south_6c CE	0.000481278	8.41098e-06	0.421	0.579	NA	NA	0.024	0.024	NA	NA
TGB005.A0101.ssMod	OG1	22	China_IA;Sarm_P_DTI_4−5c	2.74944e-05	3.34607e-06	0.312	0.688	NA	NA	0.029	0.029	NA	NA
TGB005.A0101.ssMod	OG1	23	China_IA;Chandman_IA	6.02647e-15	1.88966e-05	-2.215	3.215	NA	NA	0.286	0.286	NA	NA
TGB005.A0101.ssMod	OG1	24	China_IA;Sarmatians_450BCE	9.2163e-24	1.09749e-05	0.108	0.892	NA	NA	0.045	0.045	NA	NA
TGB005.A0101.ssMod	OG1	25	lateXiongnu_P 1st c. BCE 2nd c. CE;North_Caucasus_7−11c CE;Lon_P_north_6c CE	0.00343208	6.98897e-06	0.166	0.519	0.315	NA	0.017	0.077	0.07	NA
TGB005.A0101.ssMod	OG1	26	lateXiongnu_P 1st c. BCE 2nd c. CE;North_Caucasus_7−11c CE;Lon_P_south_6c CE	1.35742e-06	1.33534e-05	0.151	0.718	0.131	NA	0.019	0.114	0.102	NA
TGB005.A0101.ssMod	OG1	27	lateXiongnu_P 1st c. BCE 2nd c. CE;North_Caucasus_7−11c CE;Sarm_P_DTI_4−5c	0.000976952	5.68099e-06	0.156	0.394	0.45	NA	0.016	0.122	0.117	NA
TGB005.A0101.ssMod	OG1	28	lateXiongnu_P 1st c. BCE 2nd c. CE;North_Caucasus_7−11c CE;Chandman_IA	3.38019e-05	9.12019e-06	0.054	0.713	0.233	NA	0.035	0.059	0.088	NA
TGB005.A0101.ssMod	OG1	29	lateXiongnu_P 1st c. BCE 2nd c. CE;North_Caucasus_7−11c CE;Sarmatians_450BCE	1.96832e-05	9.62901e-06	0.124	0.674	0.202	NA	0.017	0.075	0.079	NA
TGB005.A0101.ssMod	OG1	30	AR_Xianbei_P_2c CE;North_Caucasus_7−11c CE;Lon_P_north_6c CE	0.509753	2.22289e-06	0.16	0.516	0.323	NA	0.019	0.1	0.092	NA
TGB005.A0101.ssMod	OG1	31	AR_Xianbei_P_2c CE;North_Caucasus_7−11c CE;Lon_P_south_6c CE	0.0142768	5.2322e-06	0.138	0.829	0.033	NA	0.024	0.178	0.161	NA
TGB005.A0101.ssMod	OG1	32	AR_Xianbei_P_2c CE;North_Caucasus_7−11c CE;Sarm_P_DTI_4−5c	0.532525	1.0862e-06	0.153	0.351	0.496	NA	0.018	0.146	0.14	NA
TGB005.A0101.ssMod	OG1	33	AR_Xianbei_P_2c CE;North_Caucasus_7−11c CE;Chandman_IA	0.0670081	3.23324e-06	0.065	0.732	0.203	NA	0.039	0.068	0.1	NA
TGB005.A0101.ssMod	OG1	34	AR_Xianbei_P_2c CE;North_Caucasus_7−11c CE;Sarmatians_450BCE	0.10126	3.03775e-06	0.118	0.657	0.224	NA	0.019	0.089	0.095	NA
TGB005.A0101.ssMod	OG1	35	Mongolia_EIA_SlabGrave1;North_Caucasus_7−11c CE;Lon_P_north_6c CE	0.0092596	6.49509e-06	0.155	0.534	0.311	NA	0.015	0.076	0.07	NA
TGB005.A0101.ssMod	OG1	36	Mongolia_EIA_SlabGrave1;North_Caucasus_7−11c CE;Lon_P_south_6c CE	4.77131e-06	1.24622e-05	0.139	0.752	0.108	NA	0.018	0.11	0.1	NA
TGB005.A0101.ssMod	OG1	37	Mongolia_EIA_SlabGrave1;North_Caucasus_7−11c CE;Sarm_P_DTI_4−5c	0.00325764	5.16539e-06	0.146	0.404	0.45	NA	0.015	0.118	0.114	NA
TGB005.A0101.ssMod	OG1	38	Mongolia_EIA_SlabGrave1;North_Caucasus_7−11c CE;Chandman_IA	6.45061e-05	9.0892e-06	0.061	0.731	0.208	NA	0.032	0.06	0.087	NA
TGB005.A0101.ssMod	OG1	39	Mongolia_EIA_SlabGrave1;North_Caucasus_7−11c CE;Sarmatians_450BCE	7.43374e-05	9.05609e-06	0.117	0.677	0.206	NA	0.016	0.074	0.078	NA
TGB005.A0101.ssMod	OG1	40	China_IA;North_Caucasus_7−11c CE;Lon_P_north_6c CE	4.94239e-05	5.48565e-06	0.288	0.435	0.276	NA	0.034	0.097	0.079	NA
TGB005.A0101.ssMod	OG1	41	China_IA;North_Caucasus_7−11c CE;Lon_P_south_6c CE	0.000251022	8.34057e-06	0.401	0.079	0.52	NA	0.056	0.203	0.154	NA
TGB005.A0101.ssMod	OG1	42	China_IA;North_Caucasus_7−11c CE;Sarm_P_DTI_4−5c	4.04802e-05	4.36261e-06	0.28	0.295	0.425	NA	0.034	0.163	0.147	NA
TGB005.A0101.ssMod	OG1	43	China_IA;North_Caucasus_7−11c CE;Chandman_IA	9.47755e-05	6.37331e-06	-0.226	0.609	0.617	NA	0.18	0.059	0.226	NA
TGB005.A0101.ssMod	OG1	44	China_IA;North_Caucasus_7−11c CE;Sarmatians_450BCE	2.12898e-07	8.73879e-06	0.232	0.712	0.056	NA	0.042	0.084	0.104	NA
TGB013.A0101.ssMod	OG1	1	lateXiongnu_P 1st c. BCE 2nd c. CE;North_Caucasus_7−11c CE	7.416e-08	2.86599e-06	0.08	0.92	NA	NA	0.018	0.018	NA	NA
TGB013.A0101.ssMod	OG1	2	lateXiongnu_P 1st c. BCE 2nd c. CE;Lon_P_north_6c CE	0.00995683	3.04516e-06	0.157	0.843	NA	NA	0.015	0.015	NA	NA
TGB013.A0101.ssMod	OG1	3	lateXiongnu_P 1st c. BCE 2nd c. CE;Lon_P_south_6c CE	9.38819e-10	4.3567e-06	0.185	0.815	NA	NA	0.015	0.015	NA	NA
TGB013.A0101.ssMod	OG1	4	lateXiongnu_P 1st c. BCE 2nd c. CE;Sarm_P_DTI_4−5c	0.197572	1.12746e-06	0.104	0.896	NA	NA	0.016	0.016	NA	NA
TGB013.A0101.ssMod	OG1	5	lateXiongnu_P 1st c. BCE 2nd c. CE;Chandman_IA	2.8247e-33	2.38084e-05	-0.482	1.482	NA	NA	0.032	0.032	NA	NA
TGB013.A0101.ssMod	OG1	6	lateXiongnu_P 1st c. BCE 2nd c. CE;Sarmatians_450BCE	3.69896e-20	1.0311e-05	-0.013	1.013	NA	NA	0.019	0.019	NA	NA
TGB013.A0101.ssMod	OG1	7	AR_Xianbei_P_2c CE;North_Caucasus_7−11c CE	0.00991723	1.13846e-06	0.042	0.958	NA	NA	0.022	0.022	NA	NA
TGB013.A0101.ssMod	OG1	8	AR_Xianbei_P_2c CE;Lon_P_north_6c CE	0.0111578	9.81549e-07	0.127	0.873	NA	NA	0.018	0.018	NA	NA
TGB013.A0101.ssMod	OG1	9	AR_Xianbei_P_2c CE;Lon_P_south_6c CE	1.71441e-06	2.93153e-06	0.146	0.854	NA	NA	0.019	0.019	NA	NA
TGB013.A0101.ssMod	OG1	10	AR_Xianbei_P_2c CE;Sarm_P_DTI_4−5c	0.703364	4.24786e-07	0.076	0.924	NA	NA	0.021	0.021	NA	NA
TGB013.A0101.ssMod	OG1	11	AR_Xianbei_P_2c CE;Chandman_IA	1.3926e-14	8.87729e-06	-0.478	1.478	NA	NA	0.04	0.04	NA	NA
TGB013.A0101.ssMod	OG1	12	AR_Xianbei_P_2c CE;Sarmatians_450BCE	5.66227e-06	2.55131e-06	-0.054	1.054	NA	NA	0.024	0.024	NA	NA
TGB013.A0101.ssMod	OG1	13	Mongolia_EIA_SlabGrave1;North_Caucasus_7−11c CE	7.69806e-08	2.7408e-06	0.075	0.925	NA	NA	0.016	0.016	NA	NA
TGB013.A0101.ssMod	OG1	14	Mongolia_EIA_SlabGrave1;Lon_P_north_6c CE	0.00778785	3.2585e-06	0.146	0.854	NA	NA	0.014	0.014	NA	NA
TGB013.A0101.ssMod	OG1	15	Mongolia_EIA_SlabGrave1;Lon_P_south_6c CE	1.26487e-10	4.39832e-06	0.172	0.828	NA	NA	0.014	0.014	NA	NA
TGB013.A0101.ssMod	OG1	16	Mongolia_EIA_SlabGrave1;Sarm_P_DTI_4−5c	0.233913	1.21224e-06	0.097	0.903	NA	NA	0.015	0.015	NA	NA
TGB013.A0101.ssMod	OG1	17	Mongolia_EIA_SlabGrave1;Chandman_IA	3.08796e-33	2.21456e-05	-0.431	1.431	NA	NA	0.029	0.029	NA	NA
TGB013.A0101.ssMod	OG1	18	Mongolia_EIA_SlabGrave1;Sarmatians_450BCE	2.98919e-20	1.02353e-05	-0.011	1.011	NA	NA	0.018	0.018	NA	NA
TGB013.A0101.ssMod	OG1	19	China_IA;North_Caucasus_7−11c CE	2.85983e-07	2.25263e-06	0.132	0.868	NA	NA	0.035	0.035	NA	NA
TGB013.A0101.ssMod	OG1	20	China_IA;Lon_P_north_6c CE	0.00855279	3.0448e-06	0.257	0.743	NA	NA	0.026	0.026	NA	NA
TGB013.A0101.ssMod	OG1	21	China_IA;Lon_P_south_6c CE	0.00211299	1.1447e-06	0.321	0.679	NA	NA	0.024	0.024	NA	NA
TGB013.A0101.ssMod	OG1	22	China_IA;Sarm_P_DTI_4−5c	0.0843328	1.61078e-06	0.169	0.831	NA	NA	0.03	0.03	NA	NA
TGB013.A0101.ssMod	OG1	23	China_IA;Chandman_IA	6.56047e-07	3.57057e-05	-2.857	3.857	NA	NA	0.375	0.375	NA	NA
TGB013.A0101.ssMod	OG1	24	China_IA;Sarmatians_450BCE	2.21026e-15	7.5023e-06	-0.171	1.171	NA	NA	0.051	0.051	NA	NA
TGB013.A0101.ssMod	OG1	25	lateXiongnu_P 1st c. BCE 2nd c. CE;North_Caucasus_7−11c CE;Lon_P_north_6c CE	0.256402	7.2723e-07	0.126	0.311	0.564	NA	0.017	0.085	0.078	NA
TGB013.A0101.ssMod	OG1	26	lateXiongnu_P 1st c. BCE 2nd c. CE;North_Caucasus_7−11c CE;Lon_P_south_6c CE	8.92229e-08	2.63784e-06	0.121	0.545	0.334	NA	0.032	0.249	0.221	NA
TGB013.A0101.ssMod	OG1	27	lateXiongnu_P 1st c. BCE 2nd c. CE;North_Caucasus_7−11c CE;Sarm_P_DTI_4−5c	0.0508321	1.02868e-06	0.101	0.021	0.878	NA	0.017	0.147	0.143	NA
TGB013.A0101.ssMod	OG1	28	lateXiongnu_P 1st c. BCE 2nd c. CE;North_Caucasus_7−11c CE;Chandman_IA	2.02444e-06	2.23954e-06	-0.047	0.727	0.32	NA	0.044	0.063	0.102	NA
TGB013.A0101.ssMod	OG1	29	lateXiongnu_P 1st c. BCE 2nd c. CE;North_Caucasus_7−11c CE;Sarmatians_450BCE	1.71124e-06	2.19609e-06	0.047	0.661	0.291	NA	0.02	0.085	0.094	NA
TGB013.A0101.ssMod	OG1	30	AR_Xianbei_P_2c CE;North_Caucasus_7−11c CE;Lon_P_north_6c CE	0.677842	1.45112e-07	0.082	0.465	0.453	NA	0.022	0.115	0.105	NA
TGB013.A0101.ssMod	OG1	31	AR_Xianbei_P_2c CE;North_Caucasus_7−11c CE;Lon_P_south_6c CE	0.0122468	1.12686e-06	-0.019	1.584	-0.565	NA	0.065	0.596	0.537	NA
TGB013.A0101.ssMod	OG1	32	AR_Xianbei_P_2c CE;North_Caucasus_7−11c CE;Sarm_P_DTI_4−5c	0.639652	1.4749e-07	0.069	0.189	0.742	NA	0.021	0.19	0.183	NA
TGB013.A0101.ssMod	OG1	33	AR_Xianbei_P_2c CE;North_Caucasus_7−11c CE;Chandman_IA	0.188501	3.96861e-07	-0.101	0.711	0.389	NA	0.051	0.079	0.122	NA
TGB013.A0101.ssMod	OG1	34	AR_Xianbei_P_2c CE;North_Caucasus_7−11c CE;Sarmatians_450BCE	0.206757	5.00705e-07	0.002	0.595	0.403	NA	0.025	0.11	0.122	NA
TGB013.A0101.ssMod	OG1	35	Mongolia_EIA_SlabGrave1;North_Caucasus_7−11c CE;Lon_P_north_6c CE	0.285978	7.77489e-07	0.117	0.318	0.565	NA	0.015	0.084	0.078	NA
TGB013.A0101.ssMod	OG1	36	Mongolia_EIA_SlabGrave1;North_Caucasus_7−11c CE;Lon_P_south_6c CE	7.35749e-08	2.52752e-06	0.107	0.606	0.287	NA	0.028	0.233	0.209	NA
TGB013.A0101.ssMod	OG1	37	Mongolia_EIA_SlabGrave1;North_Caucasus_7−11c CE;Sarm_P_DTI_4−5c	0.0611186	1.12095e-06	0.095	0.018	0.887	NA	0.015	0.147	0.143	NA
TGB013.A0101.ssMod	OG1	38	Mongolia_EIA_SlabGrave1;North_Caucasus_7−11c CE;Chandman_IA	1.73391e-06	2.23296e-06	-0.036	0.732	0.305	NA	0.04	0.065	0.1	NA
TGB013.A0101.ssMod	OG1	39	Mongolia_EIA_SlabGrave1;North_Caucasus_7−11c CE;Sarmatians_450BCE	2.12805e-06	2.14184e-06	0.046	0.663	0.292	NA	0.018	0.085	0.093	NA
TGB013.A0101.ssMod	OG1	40	China_IA;North_Caucasus_7−11c CE;Lon_P_north_6c CE	0.123318	1.08264e-06	0.202	0.282	0.516	NA	0.032	0.097	0.083	NA
TGB013.A0101.ssMod	OG1	41	China_IA;North_Caucasus_7−11c CE;Lon_P_south_6c CE	0.00231598	1.41547e-06	0.4	-0.347	0.947	NA	0.079	0.327	0.254	NA
TGB013.A0101.ssMod	OG1	42	China_IA;North_Caucasus_7−11c CE;Sarm_P_DTI_4−5c	0.0630665	1.4623e-06	0.165	0.012	0.823	NA	0.032	0.157	0.149	NA
TGB013.A0101.ssMod	OG1	43	China_IA;North_Caucasus_7−11c CE;Chandman_IA	0.170616	1.52607e-06	-0.761	0.641	1.12	NA	0.209	0.062	0.256	NA
TGB013.A0101.ssMod	OG1	44	China_IA;North_Caucasus_7−11c CE;Sarmatians_450BCE	6.8125e-06	1.8168e-06	0.025	0.626	0.348	NA	0.053	0.094	0.13	NA
TGB023.A0101.ssMod	OG1	1	lateXiongnu_P 1st c. BCE 2nd c. CE;North_Caucasus_7−11c CE	0.00040531	2.14402e-06	0.561	0.439	NA	NA	0.016	0.016	NA	NA
TGB023.A0101.ssMod	OG1	2	lateXiongnu_P 1st c. BCE 2nd c. CE;Lon_P_north_6c CE	0.0716283	6.09485e-07	0.594	0.406	NA	NA	0.014	0.014	NA	NA
TGB023.A0101.ssMod	OG1	3	lateXiongnu_P 1st c. BCE 2nd c. CE;Lon_P_south_6c CE	7.04827e-07	2.83884e-06	0.617	0.383	NA	NA	0.014	0.014	NA	NA
TGB023.A0101.ssMod	OG1	4	lateXiongnu_P 1st c. BCE 2nd c. CE;Sarm_P_DTI_4−5c	0.259812	3.18596e-07	0.57	0.43	NA	NA	0.015	0.015	NA	NA
TGB023.A0101.ssMod	OG1	5	lateXiongnu_P 1st c. BCE 2nd c. CE;Chandman_IA	1.11425e-12	6.33424e-06	0.316	0.684	NA	NA	0.027	0.027	NA	NA
TGB023.A0101.ssMod	OG1	6	lateXiongnu_P 1st c. BCE 2nd c. CE;Sarmatians_450BCE	1.63344e-05	2.55339e-06	0.519	0.481	NA	NA	0.018	0.018	NA	NA
TGB023.A0101.ssMod	OG1	7	AR_Xianbei_P_2c CE;North_Caucasus_7−11c CE	0.0010204	3.54877e-06	0.524	0.476	NA	NA	0.017	0.017	NA	NA
TGB023.A0101.ssMod	OG1	8	AR_Xianbei_P_2c CE;Lon_P_north_6c CE	0.674659	4.7767e-07	0.56	0.44	NA	NA	0.015	0.015	NA	NA
TGB023.A0101.ssMod	OG1	9	AR_Xianbei_P_2c CE;Lon_P_south_6c CE	6.22038e-05	4.22443e-06	0.583	0.417	NA	NA	0.015	0.015	NA	NA
TGB023.A0101.ssMod	OG1	10	AR_Xianbei_P_2c CE;Sarm_P_DTI_4−5c	0.568092	3.06516e-07	0.537	0.463	NA	NA	0.016	0.016	NA	NA
TGB023.A0101.ssMod	OG1	11	AR_Xianbei_P_2c CE;Chandman_IA	3.25144e-08	3.98263e-06	0.276	0.724	NA	NA	0.027	0.027	NA	NA
TGB023.A0101.ssMod	OG1	12	AR_Xianbei_P_2c CE;Sarmatians_450BCE	0.00574891	1.78998e-06	0.478	0.522	NA	NA	0.019	0.019	NA	NA
TGB023.A0101.ssMod	OG1	13	Mongolia_EIA_SlabGrave1;North_Caucasus_7−11c CE	1.16293e-05	1.69767e-06	0.515	0.485	NA	NA	0.015	0.015	NA	NA
TGB023.A0101.ssMod	OG1	14	Mongolia_EIA_SlabGrave1;Lon_P_north_6c CE	2.327e-05	1.71904e-06	0.55	0.45	NA	NA	0.014	0.014	NA	NA
TGB023.A0101.ssMod	OG1	15	Mongolia_EIA_SlabGrave1;Lon_P_south_6c CE	1.73681e-12	3.21802e-06	0.573	0.427	NA	NA	0.013	0.013	NA	NA
TGB023.A0101.ssMod	OG1	16	Mongolia_EIA_SlabGrave1;Sarm_P_DTI_4−5c	0.0060664	1.03272e-06	0.525	0.475	NA	NA	0.014	0.014	NA	NA
TGB023.A0101.ssMod	OG1	17	Mongolia_EIA_SlabGrave1;Chandman_IA	2.55678e-14	6.90699e-06	0.271	0.729	NA	NA	0.024	0.024	NA	NA
TGB023.A0101.ssMod	OG1	18	Mongolia_EIA_SlabGrave1;Sarmatians_450BCE	5.39662e-07	2.91612e-06	0.473	0.527	NA	NA	0.016	0.016	NA	NA
TGB023.A0101.ssMod	OG1	19	China_IA;North_Caucasus_7−11c CE	2.67485e-23	9.5334e-06	0.997	0.003	NA	NA	0.034	0.034	NA	NA
TGB023.A0101.ssMod	OG1	20	China_IA;Lon_P_north_6c CE	3.53298e-23	1.00048e-05	0.979	0.021	NA	NA	0.029	0.029	NA	NA
TGB023.A0101.ssMod	OG1	21	China_IA;Lon_P_south_6c CE	8.76033e-23	9.87519e-06	0.952	0.048	NA	NA	0.025	0.025	NA	NA
TGB023.A0101.ssMod	OG1	22	China_IA;Sarm_P_DTI_4−5c	1.1023e-22	9.63838e-06	0.978	0.022	NA	NA	0.032	0.032	NA	NA
TGB023.A0101.ssMod	OG1	23	China_IA;Chandman_IA	4.19442e-20	1.14557e-05	1.579	-0.579	NA	NA	0.231	0.231	NA	NA
TGB023.A0101.ssMod	OG1	24	China_IA;Sarmatians_450BCE	2.36612e-21	9.45959e-06	1.127	-0.127	NA	NA	0.048	0.048	NA	NA
TGB023.A0101.ssMod	OG1	25	lateXiongnu_P 1st c. BCE 2nd c. CE;North_Caucasus_7−11c CE;Lon_P_north_6c CE	0.0858603	2.67148e-07	0.574	0.147	0.279	NA	0.016	0.068	0.062	NA
TGB023.A0101.ssMod	OG1	26	lateXiongnu_P 1st c. BCE 2nd c. CE;North_Caucasus_7−11c CE;Lon_P_south_6c CE	0.000268816	2.16058e-06	0.566	0.378	0.057	NA	0.019	0.104	0.092	NA
TGB023.A0101.ssMod	OG1	27	lateXiongnu_P 1st c. BCE 2nd c. CE;North_Caucasus_7−11c CE;Sarm_P_DTI_4−5c	0.0304111	2.56667e-07	0.566	0.032	0.401	NA	0.016	0.102	0.099	NA
TGB023.A0101.ssMod	OG1	28	lateXiongnu_P 1st c. BCE 2nd c. CE;North_Caucasus_7−11c CE;Chandman_IA	0.00227018	1.09054e-06	0.483	0.33	0.188	NA	0.034	0.045	0.072	NA
TGB023.A0101.ssMod	OG1	29	lateXiongnu_P 1st c. BCE 2nd c. CE;North_Caucasus_7−11c CE;Sarmatians_450BCE	0.00408612	1.048e-06	0.534	0.257	0.209	NA	0.018	0.062	0.068	NA
TGB023.A0101.ssMod	OG1	30	AR_Xianbei_P_2c CE;North_Caucasus_7−11c CE;Lon_P_north_6c CE	0.577587	6.05126e-07	0.548	0.096	0.356	NA	0.018	0.087	0.079	NA
TGB023.A0101.ssMod	OG1	31	AR_Xianbei_P_2c CE;North_Caucasus_7−11c CE;Lon_P_south_6c CE	0.000735652	3.43141e-06	0.531	0.408	0.061	NA	0.026	0.177	0.156	NA
TGB023.A0101.ssMod	OG1	32	AR_Xianbei_P_2c CE;North_Caucasus_7−11c CE;Sarm_P_DTI_4−5c	0.332773	2.94237e-07	0.537	-0.044	0.506	NA	0.017	0.121	0.117	NA
TGB023.A0101.ssMod	OG1	33	AR_Xianbei_P_2c CE;North_Caucasus_7−11c CE;Chandman_IA	0.0349592	1.39245e-06	0.418	0.312	0.269	NA	0.036	0.053	0.082	NA
TGB023.A0101.ssMod	OG1	34	AR_Xianbei_P_2c CE;North_Caucasus_7−11c CE;Sarmatians_450BCE	0.0548456	1.66366e-06	0.492	0.222	0.286	NA	0.019	0.077	0.084	NA
TGB023.A0101.ssMod	OG1	35	Mongolia_EIA_SlabGrave1;North_Caucasus_7−11c CE;Lon_P_north_6c CE	0.000520861	6.38883e-07	0.525	0.225	0.25	NA	0.015	0.07	0.065	NA
TGB023.A0101.ssMod	OG1	36	Mongolia_EIA_SlabGrave1;North_Caucasus_7−11c CE;Lon_P_south_6c CE	1.29496e-05	1.87855e-06	0.507	0.572	-0.079	NA	0.018	0.105	0.095	NA
TGB023.A0101.ssMod	OG1	37	Mongolia_EIA_SlabGrave1;North_Caucasus_7−11c CE;Sarm_P_DTI_4−5c	0.000564114	7.00948e-07	0.52	0.08	0.4	NA	0.015	0.111	0.108	NA
TGB023.A0101.ssMod	OG1	38	Mongolia_EIA_SlabGrave1;North_Caucasus_7−11c CE;Chandman_IA	0.000231566	8.1495e-07	0.431	0.349	0.22	NA	0.031	0.047	0.073	NA
TGB023.A0101.ssMod	OG1	39	Mongolia_EIA_SlabGrave1;North_Caucasus_7−11c CE;Sarmatians_450BCE	0.000450243	7.88201e-07	0.488	0.275	0.237	NA	0.016	0.063	0.069	NA
TGB023.A0101.ssMod	OG1	40	China_IA;North_Caucasus_7−11c CE;Lon_P_north_6c CE	2.09405e-23	1.15949e-05	1.009	-0.184	0.176	NA	0.038	0.132	0.111	NA
TGB023.A0101.ssMod	OG1	41	China_IA;North_Caucasus_7−11c CE;Lon_P_south_6c CE	1.23602e-06	6.761e-06	1.321	-1.492	1.171	NA	0.077	0.291	0.223	NA
TGB023.A0101.ssMod	OG1	42	China_IA;North_Caucasus_7−11c CE;Sarm_P_DTI_4−5c	1.00368e-20	1.94599e-05	1.034	-0.768	0.734	NA	0.05	0.434	0.398	NA
TGB023.A0101.ssMod	OG1	43	China_IA;North_Caucasus_7−11c CE;Chandman_IA	7.17571e-18	1.28178e-05	1.959	0.211	-1.171	NA	0.355	0.089	0.43	NA
TGB023.A0101.ssMod	OG1	44	China_IA;North_Caucasus_7−11c CE;Sarmatians_450BCE	9.75128e-14	6.91878e-06	1.211	0.487	-0.698	NA	0.051	0.091	0.122	NA
TGH010.A0101.ssMod	OG1	1	lateXiongnu_P 1st c. BCE 2nd c. CE;North_Caucasus_7−11c CE	0.0891299	2.75991e-06	0.792	0.208	NA	NA	0.016	0.016	NA	NA
TGH010.A0101.ssMod	OG1	2	lateXiongnu_P 1st c. BCE 2nd c. CE;Lon_P_north_6c CE	0.0960595	1.89945e-06	0.805	0.195	NA	NA	0.015	0.015	NA	NA
TGH010.A0101.ssMod	OG1	3	lateXiongnu_P 1st c. BCE 2nd c. CE;Lon_P_south_6c CE	0.493408	2.73633e-06	0.811	0.189	NA	NA	0.014	0.014	NA	NA
TGH010.A0101.ssMod	OG1	4	lateXiongnu_P 1st c. BCE 2nd c. CE;Sarm_P_DTI_4−5c	0.168172	2.05864e-06	0.792	0.208	NA	NA	0.016	0.016	NA	NA
TGH010.A0101.ssMod	OG1	5	lateXiongnu_P 1st c. BCE 2nd c. CE;Chandman_IA	3.72327e-06	3.17786e-06	0.683	0.317	NA	NA	0.027	0.027	NA	NA
TGH010.A0101.ssMod	OG1	6	lateXiongnu_P 1st c. BCE 2nd c. CE;Sarmatians_450BCE	0.000239126	2.96656e-06	0.776	0.224	NA	NA	0.018	0.018	NA	NA
TGH010.A0101.ssMod	OG1	7	AR_Xianbei_P_2c CE;North_Caucasus_7−11c CE	0.892176	1.55508e-07	0.738	0.262	NA	NA	0.02	0.02	NA	NA
TGH010.A0101.ssMod	OG1	8	AR_Xianbei_P_2c CE;Lon_P_north_6c CE	0.474283	5.71648e-07	0.765	0.235	NA	NA	0.019	0.019	NA	NA
TGH010.A0101.ssMod	OG1	9	AR_Xianbei_P_2c CE;Lon_P_south_6c CE	0.386198	4.41039e-07	0.771	0.229	NA	NA	0.018	0.018	NA	NA
TGH010.A0101.ssMod	OG1	10	AR_Xianbei_P_2c CE;Sarm_P_DTI_4−5c	0.652744	6.51456e-07	0.749	0.251	NA	NA	0.02	0.02	NA	NA
TGH010.A0101.ssMod	OG1	11	AR_Xianbei_P_2c CE;Chandman_IA	0.229803	1.12207e-06	0.604	0.396	NA	NA	0.031	0.031	NA	NA
TGH010.A0101.ssMod	OG1	12	AR_Xianbei_P_2c CE;Sarmatians_450BCE	0.571188	5.79502e-07	0.717	0.283	NA	NA	0.022	0.022	NA	NA
TGH010.A0101.ssMod	OG1	13	Mongolia_EIA_SlabGrave1;North_Caucasus_7−11c CE	0.019001	1.6009e-06	0.733	0.267	NA	NA	0.015	0.015	NA	NA
TGH010.A0101.ssMod	OG1	14	Mongolia_EIA_SlabGrave1;Lon_P_north_6c CE	0.011922	8.90659e-07	0.75	0.25	NA	NA	0.014	0.014	NA	NA
TGH010.A0101.ssMod	OG1	15	Mongolia_EIA_SlabGrave1;Lon_P_south_6c CE	0.0340707	1.6162e-06	0.761	0.239	NA	NA	0.013	0.013	NA	NA
TGH010.A0101.ssMod	OG1	16	Mongolia_EIA_SlabGrave1;Sarm_P_DTI_4−5c	0.0534911	9.45959e-07	0.734	0.266	NA	NA	0.015	0.015	NA	NA
TGH010.A0101.ssMod	OG1	17	Mongolia_EIA_SlabGrave1;Chandman_IA	1.91816e-08	2.73844e-06	0.6	0.4	NA	NA	0.024	0.024	NA	NA
TGH010.A0101.ssMod	OG1	18	Mongolia_EIA_SlabGrave1;Sarmatians_450BCE	7.88612e-06	2.08515e-06	0.71	0.29	NA	NA	0.017	0.017	NA	NA
TGH010.A0101.ssMod	OG1	19	China_IA;North_Caucasus_7−11c CE	9.69317e-33	2.00547e-05	1.406	-0.406	NA	NA	0.044	0.044	NA	NA
TGH010.A0101.ssMod	OG1	20	China_IA;Lon_P_north_6c CE	9.58503e-35	2.04721e-05	1.324	-0.324	NA	NA	0.034	0.034	NA	NA
TGH010.A0101.ssMod	OG1	21	China_IA;Lon_P_south_6c CE	8.12559e-44	2.4536e-05	1.238	-0.238	NA	NA	0.032	0.032	NA	NA
TGH010.A0101.ssMod	OG1	22	China_IA;Sarm_P_DTI_4−5c	5.92818e-33	2.031e-05	1.379	-0.379	NA	NA	0.04	0.04	NA	NA
TGH010.A0101.ssMod	OG1	23	China_IA;Chandman_IA	1.5157e-13	3.13709e-05	3.161	-2.161	NA	NA	0.306	0.306	NA	NA
TGH010.A0101.ssMod	OG1	24	China_IA;Sarmatians_450BCE	1.14631e-17	1.36564e-05	1.629	-0.629	NA	NA	0.054	0.054	NA	NA
TGH010.A0101.ssMod	OG1	25	lateXiongnu_P 1st c. BCE 2nd c. CE;North_Caucasus_7−11c CE;Lon_P_north_6c CE	0.0540383	2.23844e-06	0.792	0.116	0.092	NA	0.016	0.07	0.065	NA
TGH010.A0101.ssMod	OG1	26	lateXiongnu_P 1st c. BCE 2nd c. CE;North_Caucasus_7−11c CE;Lon_P_south_6c CE	0.409877	2.526e-06	0.812	-0.028	0.216	NA	0.018	0.091	0.081	NA
TGH010.A0101.ssMod	OG1	27	lateXiongnu_P 1st c. BCE 2nd c. CE;North_Caucasus_7−11c CE;Sarm_P_DTI_4−5c	0.0449901	2.22867e-06	0.787	0.089	0.124	NA	0.016	0.102	0.101	NA
TGH010.A0101.ssMod	OG1	28	lateXiongnu_P 1st c. BCE 2nd c. CE;North_Caucasus_7−11c CE;Chandman_IA	0.05468	3.26961e-06	0.822	0.252	-0.074	NA	0.038	0.049	0.082	NA
TGH010.A0101.ssMod	OG1	29	lateXiongnu_P 1st c. BCE 2nd c. CE;North_Caucasus_7−11c CE;Sarmatians_450BCE	0.0521758	2.99691e-06	0.799	0.267	-0.066	NA	0.019	0.066	0.075	NA
TGH010.A0101.ssMod	OG1	30	AR_Xianbei_P_2c CE;North_Caucasus_7−11c CE;Lon_P_north_6c CE	0.804058	1.79143e-07	0.74	0.211	0.048	NA	0.021	0.101	0.092	NA
TGH010.A0101.ssMod	OG1	31	AR_Xianbei_P_2c CE;North_Caucasus_7−11c CE;Lon_P_south_6c CE	0.811483	1.41703e-07	0.732	0.315	-0.047	NA	0.025	0.149	0.133	NA
TGH010.A0101.ssMod	OG1	32	AR_Xianbei_P_2c CE;North_Caucasus_7−11c CE;Sarm_P_DTI_4−5c	0.742578	1.94795e-07	0.737	0.234	0.029	NA	0.021	0.152	0.147	NA
TGH010.A0101.ssMod	OG1	33	AR_Xianbei_P_2c CE;North_Caucasus_7−11c CE;Chandman_IA	0.922289	1.98719e-07	0.693	0.191	0.116	NA	0.046	0.069	0.107	NA
TGH010.A0101.ssMod	OG1	34	AR_Xianbei_P_2c CE;North_Caucasus_7−11c CE;Sarmatians_450BCE	0.888149	2.03949e-07	0.726	0.177	0.097	NA	0.023	0.091	0.1	NA
TGH010.A0101.ssMod	OG1	35	Mongolia_EIA_SlabGrave1;North_Caucasus_7−11c CE;Lon_P_north_6c CE	0.0160463	1.14941e-06	0.735	0.16	0.105	NA	0.015	0.072	0.068	NA
TGH010.A0101.ssMod	OG1	36	Mongolia_EIA_SlabGrave1;North_Caucasus_7−11c CE;Lon_P_south_6c CE	0.0347039	1.45153e-06	0.747	0.098	0.155	NA	0.018	0.094	0.084	NA
TGH010.A0101.ssMod	OG1	37	Mongolia_EIA_SlabGrave1;North_Caucasus_7−11c CE;Sarm_P_DTI_4−5c	0.0157332	1.08428e-06	0.73	0.098	0.173	NA	0.015	0.107	0.105	NA
TGH010.A0101.ssMod	OG1	38	Mongolia_EIA_SlabGrave1;North_Caucasus_7−11c CE;Chandman_IA	0.00946746	1.83842e-06	0.75	0.297	-0.047	NA	0.037	0.053	0.084	NA
TGH010.A0101.ssMod	OG1	39	Mongolia_EIA_SlabGrave1;North_Caucasus_7−11c CE;Sarmatians_450BCE	0.00766741	1.71606e-06	0.736	0.297	-0.034	NA	0.018	0.072	0.081	NA
TGH010.A0101.ssMod	OG1	40	China_IA;North_Caucasus_7−11c CE;Lon_P_north_6c CE	1.20359e-33	2.08435e-05	1.401	-0.401	0	NA	0.059	0.224	0.18	NA
TGH010.A0101.ssMod	OG1	41	China_IA;North_Caucasus_7−11c CE;Lon_P_south_6c CE	7.7068e-06	1.28755e-05	1.943	-3.139	2.196	NA	0.133	0.561	0.442	NA
TGH010.A0101.ssMod	OG1	42	China_IA;North_Caucasus_7−11c CE;Sarm_P_DTI_4−5c	4.78647e-22	0.00430155	2.482	-26.538	25.056	NA	2.685	65.748	63.11	NA
TGH010.A0101.ssMod	OG1	43	China_IA;North_Caucasus_7−11c CE;Chandman_IA	2.46084e-12	5.83581e-05	4.371	0.46	-3.831	NA	1.139	0.337	1.458	NA
TGH010.A0101.ssMod	OG1	44	China_IA;North_Caucasus_7−11c CE;Sarmatians_450BCE	1.60383e-11	1.15617e-05	1.762	0.666	-1.428	NA	0.075	0.159	0.213	NA
TGH012.A0101.ssMod	OG1	1	lateXiongnu_P 1st c. BCE 2nd c. CE;North_Caucasus_7−11c CE	2.36278e-14	7.23664e-06	0.157	0.843	NA	NA	0.015	0.015	NA	NA
TGH012.A0101.ssMod	OG1	2	lateXiongnu_P 1st c. BCE 2nd c. CE;Lon_P_north_6c CE	3.85055e-05	2.72356e-06	0.213	0.787	NA	NA	0.013	0.013	NA	NA
TGH012.A0101.ssMod	OG1	3	lateXiongnu_P 1st c. BCE 2nd c. CE;Lon_P_south_6c CE	8.0726e-06	4.65209e-06	0.244	0.756	NA	NA	0.013	0.013	NA	NA
TGH012.A0101.ssMod	OG1	4	lateXiongnu_P 1st c. BCE 2nd c. CE;Sarm_P_DTI_4−5c	0.00121189	2.04177e-06	0.174	0.826	NA	NA	0.014	0.014	NA	NA
TGH012.A0101.ssMod	OG1	5	lateXiongnu_P 1st c. BCE 2nd c. CE;Chandman_IA	5.69844e-57	3.44321e-05	-0.354	1.354	NA	NA	0.029	0.029	NA	NA
TGH012.A0101.ssMod	OG1	6	lateXiongnu_P 1st c. BCE 2nd c. CE;Sarmatians_450BCE	2.68419e-40	1.74416e-05	0.078	0.922	NA	NA	0.017	0.017	NA	NA
TGH012.A0101.ssMod	OG1	7	AR_Xianbei_P_2c CE;North_Caucasus_7−11c CE	1.48419e-08	3.85834e-06	0.146	0.854	NA	NA	0.016	0.016	NA	NA
TGH012.A0101.ssMod	OG1	8	AR_Xianbei_P_2c CE;Lon_P_north_6c CE	0.0017462	2.05805e-06	0.195	0.805	NA	NA	0.014	0.014	NA	NA
TGH012.A0101.ssMod	OG1	9	AR_Xianbei_P_2c CE;Lon_P_south_6c CE	5.95095e-07	4.04525e-06	0.227	0.773	NA	NA	0.014	0.014	NA	NA
TGH012.A0101.ssMod	OG1	10	AR_Xianbei_P_2c CE;Sarm_P_DTI_4−5c	0.0355911	2.61227e-06	0.16	0.84	NA	NA	0.015	0.015	NA	NA
TGH012.A0101.ssMod	OG1	11	AR_Xianbei_P_2c CE;Chandman_IA	3.83257e-36	2.41463e-05	-0.326	1.326	NA	NA	0.029	0.029	NA	NA
TGH012.A0101.ssMod	OG1	12	AR_Xianbei_P_2c CE;Sarmatians_450BCE	3.67067e-21	9.78113e-06	0.063	0.937	NA	NA	0.018	0.018	NA	NA
TGH012.A0101.ssMod	OG1	13	Mongolia_EIA_SlabGrave1;North_Caucasus_7−11c CE	2.82256e-13	6.62604e-06	0.15	0.85	NA	NA	0.014	0.014	NA	NA
TGH012.A0101.ssMod	OG1	14	Mongolia_EIA_SlabGrave1;Lon_P_north_6c CE	6.22011e-05	2.94704e-06	0.2	0.8	NA	NA	0.012	0.012	NA	NA
TGH012.A0101.ssMod	OG1	15	Mongolia_EIA_SlabGrave1;Lon_P_south_6c CE	2.27732e-06	4.38909e-06	0.228	0.772	NA	NA	0.012	0.012	NA	NA
TGH012.A0101.ssMod	OG1	16	Mongolia_EIA_SlabGrave1;Sarm_P_DTI_4−5c	0.0083155	2.11739e-06	0.164	0.836	NA	NA	0.013	0.013	NA	NA
TGH012.A0101.ssMod	OG1	17	Mongolia_EIA_SlabGrave1;Chandman_IA	6.39929e-58	3.25613e-05	-0.307	1.307	NA	NA	0.025	0.025	NA	NA
TGH012.A0101.ssMod	OG1	18	Mongolia_EIA_SlabGrave1;Sarmatians_450BCE	1.79399e-39	1.72317e-05	0.076	0.924	NA	NA	0.016	0.016	NA	NA
TGH012.A0101.ssMod	OG1	19	China_IA;North_Caucasus_7−11c CE	3.79511e-19	7.42526e-06	0.248	0.752	NA	NA	0.029	0.029	NA	NA
TGH012.A0101.ssMod	OG1	20	China_IA;Lon_P_north_6c CE	8.64795e-12	5.41487e-06	0.335	0.665	NA	NA	0.023	0.023	NA	NA
TGH012.A0101.ssMod	OG1	21	China_IA;Lon_P_south_6c CE	0.000174555	2.57258e-06	0.391	0.609	NA	NA	0.021	0.021	NA	NA
TGH012.A0101.ssMod	OG1	22	China_IA;Sarm_P_DTI_4−5c	1.25207e-10	4.20305e-06	0.274	0.726	NA	NA	0.026	0.026	NA	NA
TGH012.A0101.ssMod	OG1	23	China_IA;Chandman_IA	1.59037e-20	4.61193e-05	-2.505	3.505	NA	NA	0.306	0.306	NA	NA
TGH012.A0101.ssMod	OG1	24	China_IA;Sarmatians_450BCE	2.68953e-43	1.68542e-05	0.05	0.95	NA	NA	0.045	0.045	NA	NA
TGH012.A0101.ssMod	OG1	25	lateXiongnu_P 1st c. BCE 2nd c. CE;North_Caucasus_7−11c CE;Lon_P_north_6c CE	0.0083076	9.82785e-07	0.187	0.282	0.531	NA	0.014	0.066	0.062	NA
TGH012.A0101.ssMod	OG1	26	lateXiongnu_P 1st c. BCE 2nd c. CE;North_Caucasus_7−11c CE;Lon_P_south_6c CE	5.95685e-06	4.39357e-06	0.227	0.148	0.625	NA	0.018	0.109	0.097	NA
TGH012.A0101.ssMod	OG1	27	lateXiongnu_P 1st c. BCE 2nd c. CE;North_Caucasus_7−11c CE;Sarm_P_DTI_4−5c	4.77878e-05	1.82534e-06	0.171	0.041	0.788	NA	0.014	0.125	0.122	NA
TGH012.A0101.ssMod	OG1	28	lateXiongnu_P 1st c. BCE 2nd c. CE;North_Caucasus_7−11c CE;Chandman_IA	1.39523e-14	6.48839e-06	0.114	0.772	0.114	NA	0.039	0.056	0.09	NA
TGH012.A0101.ssMod	OG1	29	lateXiongnu_P 1st c. BCE 2nd c. CE;North_Caucasus_7−11c CE;Sarmatians_450BCE	6.43189e-15	6.63873e-06	0.147	0.755	0.098	NA	0.017	0.081	0.089	NA
TGH012.A0101.ssMod	OG1	30	AR_Xianbei_P_2c CE;North_Caucasus_7−11c CE;Lon_P_north_6c CE	0.347183	4.02533e-07	0.171	0.318	0.511	NA	0.015	0.076	0.071	NA
TGH012.A0101.ssMod	OG1	31	AR_Xianbei_P_2c CE;North_Caucasus_7−11c CE;Lon_P_south_6c CE	1.98058e-06	3.35044e-06	0.198	0.292	0.51	NA	0.023	0.195	0.176	NA
TGH012.A0101.ssMod	OG1	32	AR_Xianbei_P_2c CE;North_Caucasus_7−11c CE;Sarm_P_DTI_4−5c	0.0245876	1.52561e-06	0.155	0.148	0.697	NA	0.015	0.123	0.12	NA
TGH012.A0101.ssMod	OG1	33	AR_Xianbei_P_2c CE;North_Caucasus_7−11c CE;Chandman_IA	3.15658e-07	2.77905e-06	0.05	0.692	0.258	NA	0.038	0.059	0.093	NA
TGH012.A0101.ssMod	OG1	34	AR_Xianbei_P_2c CE;North_Caucasus_7−11c CE;Sarmatians_450BCE	1.39331e-07	2.97376e-06	0.121	0.632	0.247	NA	0.019	0.087	0.096	NA
TGH012.A0101.ssMod	OG1	35	Mongolia_EIA_SlabGrave1;North_Caucasus_7−11c CE;Lon_P_north_6c CE	0.0404348	8.2001e-07	0.175	0.299	0.526	NA	0.013	0.065	0.061	NA
TGH012.A0101.ssMod	OG1	36	Mongolia_EIA_SlabGrave1;North_Caucasus_7−11c CE;Lon_P_south_6c CE	5.34996e-06	3.96496e-06	0.206	0.218	0.577	NA	0.016	0.106	0.096	NA
TGH012.A0101.ssMod	OG1	37	Mongolia_EIA_SlabGrave1;North_Caucasus_7−11c CE;Sarm_P_DTI_4−5c	0.0004468	1.77217e-06	0.161	0.059	0.779	NA	0.013	0.119	0.117	NA
TGH012.A0101.ssMod	OG1	38	Mongolia_EIA_SlabGrave1;North_Caucasus_7−11c CE;Chandman_IA	1.18324e-13	6.26319e-06	0.121	0.796	0.083	NA	0.034	0.056	0.086	NA
TGH012.A0101.ssMod	OG1	39	Mongolia_EIA_SlabGrave1;North_Caucasus_7−11c CE;Sarmatians_450BCE	8.81272e-14	6.11735e-06	0.139	0.756	0.105	NA	0.016	0.079	0.087	NA
TGH012.A0101.ssMod	OG1	40	China_IA;North_Caucasus_7−11c CE;Lon_P_north_6c CE	2.96204e-10	4.06082e-06	0.288	0.238	0.473	NA	0.027	0.081	0.07	NA
TGH012.A0101.ssMod	OG1	41	China_IA;North_Caucasus_7−11c CE;Lon_P_south_6c CE	0.032729	1.62837e-06	0.522	-0.555	1.034	NA	0.046	0.171	0.133	NA
TGH012.A0101.ssMod	OG1	42	China_IA;North_Caucasus_7−11c CE;Sarm_P_DTI_4−5c	2.82226e-11	4.73494e-06	0.279	-0.066	0.787	NA	0.029	0.188	0.176	NA
TGH012.A0101.ssMod	OG1	43	China_IA;North_Caucasus_7−11c CE;Chandman_IA	1.59609e-11	6.52784e-06	-0.713	0.536	1.177	NA	0.258	0.063	0.31	NA
TGH012.A0101.ssMod	OG1	44	China_IA;North_Caucasus_7−11c CE;Sarmatians_450BCE	1.73129e-19	8.67969e-06	0.286	0.843	-0.128	NA	0.049	0.105	0.14	NA
TGH015.A0101.ssMod	OG1	1	lateXiongnu_P 1st c. BCE 2nd c. CE;North_Caucasus_7−11c CE	3.80622e-06	4.2483e-06	0.594	0.406	NA	NA	0.017	0.017	NA	NA
TGH015.A0101.ssMod	OG1	2	lateXiongnu_P 1st c. BCE 2nd c. CE;Lon_P_north_6c CE	0.274571	6.81462e-07	0.616	0.384	NA	NA	0.015	0.015	NA	NA
TGH015.A0101.ssMod	OG1	3	lateXiongnu_P 1st c. BCE 2nd c. CE;Lon_P_south_6c CE	0.000100775	3.36463e-06	0.641	0.359	NA	NA	0.014	0.014	NA	NA
TGH015.A0101.ssMod	OG1	4	lateXiongnu_P 1st c. BCE 2nd c. CE;Sarm_P_DTI_4−5c	0.222814	7.05992e-07	0.596	0.404	NA	NA	0.016	0.016	NA	NA
TGH015.A0101.ssMod	OG1	5	lateXiongnu_P 1st c. BCE 2nd c. CE;Chandman_IA	1.04646e-15	6.59442e-06	0.36	0.64	NA	NA	0.028	0.028	NA	NA
TGH015.A0101.ssMod	OG1	6	lateXiongnu_P 1st c. BCE 2nd c. CE;Sarmatians_450BCE	5.48031e-09	3.90181e-06	0.552	0.448	NA	NA	0.018	0.018	NA	NA
TGH015.A0101.ssMod	OG1	7	AR_Xianbei_P_2c CE;North_Caucasus_7−11c CE	7.65079e-05	2.55106e-06	0.556	0.444	NA	NA	0.018	0.018	NA	NA
TGH015.A0101.ssMod	OG1	8	AR_Xianbei_P_2c CE;Lon_P_north_6c CE	0.235791	4.87309e-07	0.58	0.42	NA	NA	0.016	0.016	NA	NA
TGH015.A0101.ssMod	OG1	9	AR_Xianbei_P_2c CE;Lon_P_south_6c CE	0.000603542	2.46756e-06	0.602	0.398	NA	NA	0.016	0.016	NA	NA
TGH015.A0101.ssMod	OG1	10	AR_Xianbei_P_2c CE;Sarm_P_DTI_4−5c	0.121173	6.49838e-07	0.56	0.44	NA	NA	0.017	0.017	NA	NA
TGH015.A0101.ssMod	OG1	11	AR_Xianbei_P_2c CE;Chandman_IA	4.01476e-13	5.30733e-06	0.326	0.674	NA	NA	0.029	0.029	NA	NA
TGH015.A0101.ssMod	OG1	12	AR_Xianbei_P_2c CE;Sarmatians_450BCE	2.45013e-06	2.80593e-06	0.511	0.489	NA	NA	0.02	0.02	NA	NA
TGH015.A0101.ssMod	OG1	13	Mongolia_EIA_SlabGrave1;North_Caucasus_7−11c CE	3.85128e-07	3.24729e-06	0.549	0.451	NA	NA	0.016	0.016	NA	NA
TGH015.A0101.ssMod	OG1	14	Mongolia_EIA_SlabGrave1;Lon_P_north_6c CE	0.00530587	7.2481e-07	0.573	0.427	NA	NA	0.014	0.014	NA	NA
TGH015.A0101.ssMod	OG1	15	Mongolia_EIA_SlabGrave1;Lon_P_south_6c CE	8.67303e-09	2.99136e-06	0.598	0.402	NA	NA	0.013	0.013	NA	NA
TGH015.A0101.ssMod	OG1	16	Mongolia_EIA_SlabGrave1;Sarm_P_DTI_4−5c	0.0463208	4.42423e-07	0.552	0.448	NA	NA	0.014	0.014	NA	NA
TGH015.A0101.ssMod	OG1	17	Mongolia_EIA_SlabGrave1;Chandman_IA	1.05693e-16	6.67162e-06	0.313	0.687	NA	NA	0.024	0.024	NA	NA
TGH015.A0101.ssMod	OG1	18	Mongolia_EIA_SlabGrave1;Sarmatians_450BCE	1.19676e-09	3.63159e-06	0.505	0.495	NA	NA	0.017	0.017	NA	NA
TGH015.A0101.ssMod	OG1	19	China_IA;North_Caucasus_7−11c CE	7.62204e-30	1.41436e-05	1.021	-0.021	NA	NA	0.036	0.036	NA	NA
TGH015.A0101.ssMod	OG1	20	China_IA;Lon_P_north_6c CE	4.90336e-30	1.48534e-05	0.992	0.008	NA	NA	0.029	0.029	NA	NA
TGH015.A0101.ssMod	OG1	21	China_IA;Lon_P_south_6c CE	5.00729e-30	1.53336e-05	0.953	0.047	NA	NA	0.026	0.026	NA	NA
TGH015.A0101.ssMod	OG1	22	China_IA;Sarm_P_DTI_4−5c	6.92046e-30	1.45386e-05	0.995	0.005	NA	NA	0.034	0.034	NA	NA
TGH015.A0101.ssMod	OG1	23	China_IA;Chandman_IA	8.91056e-24	1.77041e-05	1.92	-0.92	NA	NA	0.284	0.284	NA	NA
TGH015.A0101.ssMod	OG1	24	China_IA;Sarmatians_450BCE	5.01191e-27	1.29549e-05	1.169	-0.169	NA	NA	0.049	0.049	NA	NA
TGH015.A0101.ssMod	OG1	25	lateXiongnu_P 1st c. BCE 2nd c. CE;North_Caucasus_7−11c CE;Lon_P_north_6c CE	0.0717504	8.54438e-07	0.607	0.061	0.332	NA	0.016	0.067	0.061	NA
TGH015.A0101.ssMod	OG1	26	lateXiongnu_P 1st c. BCE 2nd c. CE;North_Caucasus_7−11c CE;Lon_P_south_6c CE	7.31873e-05	3.54308e-06	0.622	0.127	0.251	NA	0.02	0.103	0.09	NA
TGH015.A0101.ssMod	OG1	27	lateXiongnu_P 1st c. BCE 2nd c. CE;North_Caucasus_7−11c CE;Sarm_P_DTI_4−5c	0.040094	5.62692e-07	0.598	-0.108	0.51	NA	0.016	0.104	0.101	NA
TGH015.A0101.ssMod	OG1	28	lateXiongnu_P 1st c. BCE 2nd c. CE;North_Caucasus_7−11c CE;Chandman_IA	3.599e-06	3.35534e-06	0.536	0.328	0.136	NA	0.036	0.046	0.075	NA
TGH015.A0101.ssMod	OG1	29	lateXiongnu_P 1st c. BCE 2nd c. CE;North_Caucasus_7−11c CE;Sarmatians_450BCE	5.6125e-06	3.11875e-06	0.572	0.273	0.155	NA	0.019	0.065	0.072	NA
TGH015.A0101.ssMod	OG1	30	AR_Xianbei_P_2c CE;North_Caucasus_7−11c CE;Lon_P_north_6c CE	0.109277	5.29369e-07	0.574	0.051	0.375	NA	0.018	0.091	0.085	NA
TGH015.A0101.ssMod	OG1	31	AR_Xianbei_P_2c CE;North_Caucasus_7−11c CE;Lon_P_south_6c CE	0.000374977	2.35969e-06	0.588	0.108	0.304	NA	0.026	0.18	0.16	NA
TGH015.A0101.ssMod	OG1	32	AR_Xianbei_P_2c CE;North_Caucasus_7−11c CE;Sarm_P_DTI_4−5c	0.0522087	8.17329e-07	0.562	-0.119	0.556	NA	0.018	0.145	0.141	NA
TGH015.A0101.ssMod	OG1	33	AR_Xianbei_P_2c CE;North_Caucasus_7−11c CE;Chandman_IA	0.000128421	2.00817e-06	0.493	0.351	0.156	NA	0.039	0.054	0.086	NA
TGH015.A0101.ssMod	OG1	34	AR_Xianbei_P_2c CE;North_Caucasus_7−11c CE;Sarmatians_450BCE	0.000172153	2.00926e-06	0.534	0.283	0.182	NA	0.021	0.083	0.092	NA
TGH015.A0101.ssMod	OG1	35	Mongolia_EIA_SlabGrave1;North_Caucasus_7−11c CE;Lon_P_north_6c CE	0.00276795	6.77709e-07	0.559	0.128	0.312	NA	0.015	0.067	0.063	NA
TGH015.A0101.ssMod	OG1	36	Mongolia_EIA_SlabGrave1;North_Caucasus_7−11c CE;Lon_P_south_6c CE	3.18334e-07	3.01171e-06	0.56	0.315	0.126	NA	0.019	0.112	0.101	NA
TGH015.A0101.ssMod	OG1	37	Mongolia_EIA_SlabGrave1;North_Caucasus_7−11c CE;Sarm_P_DTI_4−5c	0.00489449	4.92017e-07	0.553	-0.069	0.517	NA	0.015	0.108	0.105	NA
TGH015.A0101.ssMod	OG1	38	Mongolia_EIA_SlabGrave1;North_Caucasus_7−11c CE;Chandman_IA	1.33528e-06	2.36737e-06	0.478	0.342	0.18	NA	0.033	0.047	0.074	NA
TGH015.A0101.ssMod	OG1	39	Mongolia_EIA_SlabGrave1;North_Caucasus_7−11c CE;Sarmatians_450BCE	2.08493e-06	2.16404e-06	0.524	0.281	0.195	NA	0.017	0.065	0.072	NA
TGH015.A0101.ssMod	OG1	40	China_IA;North_Caucasus_7−11c CE;Lon_P_north_6c CE	3.8193e-29	1.71804e-05	1.046	-0.282	0.237	NA	0.042	0.152	0.124	NA
TGH015.A0101.ssMod	OG1	41	China_IA;North_Caucasus_7−11c CE;Lon_P_south_6c CE	0.000130697	9.0993e-06	1.466	-2.018	1.552	NA	0.092	0.358	0.274	NA
TGH015.A0101.ssMod	OG1	42	China_IA;North_Caucasus_7−11c CE;Sarm_P_DTI_4−5c	3.1266e-23	5.06941e-05	1.146	-1.694	1.548	NA	0.103	1.098	1.003	NA
TGH015.A0101.ssMod	OG1	43	China_IA;North_Caucasus_7−11c CE;Chandman_IA	2.64021e-20	2.16522e-05	2.603	0.308	-1.91	NA	0.673	0.154	0.814	NA
TGH015.A0101.ssMod	OG1	44	China_IA;North_Caucasus_7−11c CE;Sarmatians_450BCE	1.8568e-17	9.23799e-06	1.28	0.571	-0.851	NA	0.058	0.108	0.146	NA
TGH016.A0101.ssMod	OG1	1	lateXiongnu_P 1st c. BCE 2nd c. CE;North_Caucasus_7−11c CE	3.19572e-16	7.09785e-06	0.196	0.804	NA	NA	0.015	0.015	NA	NA
TGH016.A0101.ssMod	OG1	2	lateXiongnu_P 1st c. BCE 2nd c. CE;Lon_P_north_6c CE	0.0133458	1.98186e-06	0.252	0.748	NA	NA	0.013	0.013	NA	NA
TGH016.A0101.ssMod	OG1	3	lateXiongnu_P 1st c. BCE 2nd c. CE;Lon_P_south_6c CE	3.8196e-07	5.39157e-06	0.281	0.719	NA	NA	0.013	0.013	NA	NA
TGH016.A0101.ssMod	OG1	4	lateXiongnu_P 1st c. BCE 2nd c. CE;Sarm_P_DTI_4−5c	0.0378049	1.75004e-06	0.211	0.789	NA	NA	0.014	0.014	NA	NA
TGH016.A0101.ssMod	OG1	5	lateXiongnu_P 1st c. BCE 2nd c. CE;Chandman_IA	2.06436e-51	2.77365e-05	-0.281	1.281	NA	NA	0.029	0.029	NA	NA
TGH016.A0101.ssMod	OG1	6	lateXiongnu_P 1st c. BCE 2nd c. CE;Sarmatians_450BCE	5.10531e-35	1.42741e-05	0.133	0.867	NA	NA	0.018	0.018	NA	NA
TGH016.A0101.ssMod	OG1	7	AR_Xianbei_P_2c CE;North_Caucasus_7−11c CE	3.75772e-09	3.72488e-06	0.192	0.808	NA	NA	0.016	0.016	NA	NA
TGH016.A0101.ssMod	OG1	8	AR_Xianbei_P_2c CE;Lon_P_north_6c CE	0.0036513	2.47619e-06	0.251	0.749	NA	NA	0.014	0.014	NA	NA
TGH016.A0101.ssMod	OG1	9	AR_Xianbei_P_2c CE;Lon_P_south_6c CE	2.59882e-05	3.1734e-06	0.274	0.726	NA	NA	0.013	0.013	NA	NA
TGH016.A0101.ssMod	OG1	10	AR_Xianbei_P_2c CE;Sarm_P_DTI_4−5c	0.0124263	3.72782e-06	0.213	0.787	NA	NA	0.015	0.015	NA	NA
TGH016.A0101.ssMod	OG1	11	AR_Xianbei_P_2c CE;Chandman_IA	3.19189e-41	2.23885e-05	-0.253	1.253	NA	NA	0.033	0.033	NA	NA
TGH016.A0101.ssMod	OG1	12	AR_Xianbei_P_2c CE;Sarmatians_450BCE	1.9527e-25	1.04044e-05	0.133	0.867	NA	NA	0.019	0.019	NA	NA
TGH016.A0101.ssMod	OG1	13	Mongolia_EIA_SlabGrave1;North_Caucasus_7−11c CE	2.62059e-15	6.64005e-06	0.184	0.816	NA	NA	0.014	0.014	NA	NA
TGH016.A0101.ssMod	OG1	14	Mongolia_EIA_SlabGrave1;Lon_P_north_6c CE	0.00387577	2.42953e-06	0.236	0.764	NA	NA	0.012	0.012	NA	NA
TGH016.A0101.ssMod	OG1	15	Mongolia_EIA_SlabGrave1;Lon_P_south_6c CE	1.49913e-08	5.34892e-06	0.261	0.739	NA	NA	0.012	0.012	NA	NA
TGH016.A0101.ssMod	OG1	16	Mongolia_EIA_SlabGrave1;Sarm_P_DTI_4−5c	0.0994127	1.97422e-06	0.198	0.802	NA	NA	0.013	0.013	NA	NA
TGH016.A0101.ssMod	OG1	17	Mongolia_EIA_SlabGrave1;Chandman_IA	4.7112e-51	2.64369e-05	-0.251	1.251	NA	NA	0.025	0.025	NA	NA
TGH016.A0101.ssMod	OG1	18	Mongolia_EIA_SlabGrave1;Sarmatians_450BCE	6.8846e-35	1.43183e-05	0.125	0.875	NA	NA	0.016	0.016	NA	NA
TGH016.A0101.ssMod	OG1	19	China_IA;North_Caucasus_7−11c CE	1.48112e-20	6.4712e-06	0.313	0.687	NA	NA	0.03	0.03	NA	NA
TGH016.A0101.ssMod	OG1	20	China_IA;Lon_P_north_6c CE	1.00914e-10	6.02416e-06	0.392	0.608	NA	NA	0.023	0.023	NA	NA
TGH016.A0101.ssMod	OG1	21	China_IA;Lon_P_south_6c CE	3.6643e-05	1.94043e-06	0.443	0.557	NA	NA	0.021	0.021	NA	NA
TGH016.A0101.ssMod	OG1	22	China_IA;Sarm_P_DTI_4−5c	7.10032e-09	4.85656e-06	0.329	0.671	NA	NA	0.026	0.026	NA	NA
TGH016.A0101.ssMod	OG1	23	China_IA;Chandman_IA	1.99592e-20	3.81354e-05	-2.235	3.235	NA	NA	0.296	0.296	NA	NA
TGH016.A0101.ssMod	OG1	24	China_IA;Sarmatians_450BCE	5.92369e-43	1.63193e-05	0.165	0.835	NA	NA	0.048	0.048	NA	NA
TGH016.A0101.ssMod	OG1	25	lateXiongnu_P 1st c. BCE 2nd c. CE;North_Caucasus_7−11c CE;Lon_P_north_6c CE	0.0202019	9.2879e-07	0.235	0.176	0.589	NA	0.015	0.071	0.065	NA
TGH016.A0101.ssMod	OG1	26	lateXiongnu_P 1st c. BCE 2nd c. CE;North_Caucasus_7−11c CE;Lon_P_south_6c CE	3.86478e-07	4.91055e-06	0.266	0.126	0.608	NA	0.017	0.096	0.085	NA
TGH016.A0101.ssMod	OG1	27	lateXiongnu_P 1st c. BCE 2nd c. CE;North_Caucasus_7−11c CE;Sarm_P_DTI_4−5c	0.00740911	3.08023e-06	0.218	-0.177	0.958	NA	0.015	0.121	0.117	NA
TGH016.A0101.ssMod	OG1	28	lateXiongnu_P 1st c. BCE 2nd c. CE;North_Caucasus_7−11c CE;Chandman_IA	8.93362e-16	5.74371e-06	0.121	0.69	0.189	NA	0.039	0.056	0.089	NA
TGH016.A0101.ssMod	OG1	29	lateXiongnu_P 1st c. BCE 2nd c. CE;North_Caucasus_7−11c CE;Sarmatians_450BCE	1.79601e-16	5.88587e-06	0.18	0.677	0.143	NA	0.018	0.084	0.092	NA
TGH016.A0101.ssMod	OG1	30	AR_Xianbei_P_2c CE;North_Caucasus_7−11c CE;Lon_P_north_6c CE	0.0118521	1.41466e-06	0.229	0.222	0.549	NA	0.016	0.095	0.088	NA
TGH016.A0101.ssMod	OG1	31	AR_Xianbei_P_2c CE;North_Caucasus_7−11c CE;Lon_P_south_6c CE	2.0269e-05	2.81824e-06	0.258	0.129	0.612	NA	0.022	0.154	0.137	NA
TGH016.A0101.ssMod	OG1	32	AR_Xianbei_P_2c CE;North_Caucasus_7−11c CE;Sarm_P_DTI_4−5c	0.00332246	4.89351e-06	0.215	-0.087	0.872	NA	0.016	0.163	0.158	NA
TGH016.A0101.ssMod	OG1	33	AR_Xianbei_P_2c CE;North_Caucasus_7−11c CE;Chandman_IA	2.18501e-09	3.49329e-06	0.158	0.747	0.095	NA	0.044	0.07	0.109	NA
TGH016.A0101.ssMod	OG1	34	AR_Xianbei_P_2c CE;North_Caucasus_7−11c CE;Sarmatians_450BCE	1.5656e-09	3.54603e-06	0.184	0.73	0.085	NA	0.019	0.099	0.108	NA
TGH016.A0101.ssMod	OG1	35	Mongolia_EIA_SlabGrave1;North_Caucasus_7−11c CE;Lon_P_north_6c CE	0.0177001	9.78762e-07	0.217	0.211	0.572	NA	0.014	0.071	0.066	NA
TGH016.A0101.ssMod	OG1	36	Mongolia_EIA_SlabGrave1;North_Caucasus_7−11c CE;Lon_P_south_6c CE	7.33002e-08	4.56268e-06	0.239	0.21	0.551	NA	0.016	0.095	0.086	NA
TGH016.A0101.ssMod	OG1	37	Mongolia_EIA_SlabGrave1;North_Caucasus_7−11c CE;Sarm_P_DTI_4−5c	0.0174894	3.19813e-06	0.203	-0.147	0.944	NA	0.014	0.118	0.115	NA
TGH016.A0101.ssMod	OG1	38	Mongolia_EIA_SlabGrave1;North_Caucasus_7−11c CE;Chandman_IA	3.75805e-15	5.62114e-06	0.126	0.716	0.159	NA	0.035	0.058	0.089	NA
TGH016.A0101.ssMod	OG1	39	Mongolia_EIA_SlabGrave1;North_Caucasus_7−11c CE;Sarmatians_450BCE	1.59353e-15	5.55049e-06	0.17	0.688	0.142	NA	0.016	0.082	0.089	NA
TGH016.A0101.ssMod	OG1	40	China_IA;North_Caucasus_7−11c CE;Lon_P_north_6c CE	6.78249e-11	5.2578e-06	0.37	0.108	0.522	NA	0.03	0.094	0.079	NA
TGH016.A0101.ssMod	OG1	41	China_IA;North_Caucasus_7−11c CE;Lon_P_south_6c CE	0.105956	8.80845e-07	0.596	-0.604	1.008	NA	0.046	0.161	0.123	NA
TGH016.A0101.ssMod	OG1	42	China_IA;North_Caucasus_7−11c CE;Sarm_P_DTI_4−5c	6.7558e-08	8.77264e-06	0.363	-0.379	1.015	NA	0.032	0.185	0.171	NA
TGH016.A0101.ssMod	OG1	43	China_IA;North_Caucasus_7−11c CE;Chandman_IA	8.51467e-15	7.55616e-06	-0.608	0.464	1.144	NA	0.357	0.085	0.435	NA
TGH016.A0101.ssMod	OG1	44	China_IA;North_Caucasus_7−11c CE;Sarmatians_450BCE	1.98051e-20	7.50729e-06	0.374	0.827	-0.201	NA	0.051	0.107	0.143	NA
TGH019.A0101.ssMod	OG1	1	lateXiongnu_P 1st c. BCE 2nd c. CE;North_Caucasus_7−11c CE	5.6155e-31	3.18922e-05	0.039	0.961	NA	NA	0.015	0.015	NA	NA
TGH019.A0101.ssMod	OG1	2	lateXiongnu_P 1st c. BCE 2nd c. CE;Lon_P_north_6c CE	5.09144e-05	5.71464e-06	0.128	0.872	NA	NA	0.012	0.012	NA	NA
TGH019.A0101.ssMod	OG1	3	lateXiongnu_P 1st c. BCE 2nd c. CE;Lon_P_south_6c CE	2.79507e-49	3.79371e-05	0.159	0.841	NA	NA	0.013	0.013	NA	NA
TGH019.A0101.ssMod	OG1	4	lateXiongnu_P 1st c. BCE 2nd c. CE;Sarm_P_DTI_4−5c	1.45252e-06	6.16284e-06	0.076	0.924	NA	NA	0.013	0.013	NA	NA
TGH019.A0101.ssMod	OG1	5	lateXiongnu_P 1st c. BCE 2nd c. CE;Chandman_IA	5.00936e-26	1.31367e-05	-0.543	1.543	NA	NA	0.027	0.027	NA	NA
TGH019.A0101.ssMod	OG1	6	lateXiongnu_P 1st c. BCE 2nd c. CE;Sarmatians_450BCE	4.47775e-14	7.83455e-06	-0.045	1.045	NA	NA	0.015	0.015	NA	NA
TGH019.A0101.ssMod	OG1	7	AR_Xianbei_P_2c CE;North_Caucasus_7−11c CE	1.35725e-18	1.55458e-05	0.046	0.954	NA	NA	0.015	0.015	NA	NA
TGH019.A0101.ssMod	OG1	8	AR_Xianbei_P_2c CE;Lon_P_north_6c CE	0.00088085	2.95207e-06	0.13	0.87	NA	NA	0.013	0.013	NA	NA
TGH019.A0101.ssMod	OG1	9	AR_Xianbei_P_2c CE;Lon_P_south_6c CE	3.39622e-32	2.16922e-05	0.155	0.845	NA	NA	0.013	0.013	NA	NA
TGH019.A0101.ssMod	OG1	10	AR_Xianbei_P_2c CE;Sarm_P_DTI_4−5c	0.00411922	1.67331e-06	0.087	0.913	NA	NA	0.014	0.014	NA	NA
TGH019.A0101.ssMod	OG1	11	AR_Xianbei_P_2c CE;Chandman_IA	2.12604e-22	1.05003e-05	-0.451	1.451	NA	NA	0.028	0.028	NA	NA
TGH019.A0101.ssMod	OG1	12	AR_Xianbei_P_2c CE;Sarmatians_450BCE	2.00605e-10	4.37253e-06	-0.018	1.018	NA	NA	0.016	0.016	NA	NA
TGH019.A0101.ssMod	OG1	13	Mongolia_EIA_SlabGrave1;North_Caucasus_7−11c CE	8.88477e-31	3.08093e-05	0.037	0.963	NA	NA	0.014	0.014	NA	NA
TGH019.A0101.ssMod	OG1	14	Mongolia_EIA_SlabGrave1;Lon_P_north_6c CE	3.43334e-05	5.33623e-06	0.118	0.882	NA	NA	0.011	0.011	NA	NA
TGH019.A0101.ssMod	OG1	15	Mongolia_EIA_SlabGrave1;Lon_P_south_6c CE	4.91265e-50	3.69352e-05	0.148	0.852	NA	NA	0.012	0.012	NA	NA
TGH019.A0101.ssMod	OG1	16	Mongolia_EIA_SlabGrave1;Sarm_P_DTI_4−5c	2.87311e-06	5.73544e-06	0.072	0.928	NA	NA	0.012	0.012	NA	NA
TGH019.A0101.ssMod	OG1	17	Mongolia_EIA_SlabGrave1;Chandman_IA	1.75517e-26	1.36325e-05	-0.479	1.479	NA	NA	0.023	0.023	NA	NA
TGH019.A0101.ssMod	OG1	18	Mongolia_EIA_SlabGrave1;Sarmatians_450BCE	3.36492e-14	7.77754e-06	-0.041	1.041	NA	NA	0.014	0.014	NA	NA
TGH019.A0101.ssMod	OG1	19	China_IA;North_Caucasus_7−11c CE	5.07691e-27	2.55987e-05	0.108	0.892	NA	NA	0.029	0.029	NA	NA
TGH019.A0101.ssMod	OG1	20	China_IA;Lon_P_north_6c CE	0.06959	3.66176e-06	0.235	0.765	NA	NA	0.021	0.021	NA	NA
TGH019.A0101.ssMod	OG1	21	China_IA;Lon_P_south_6c CE	1.96168e-27	2.23958e-05	0.331	0.669	NA	NA	0.021	0.021	NA	NA
TGH019.A0101.ssMod	OG1	22	China_IA;Sarm_P_DTI_4−5c	2.50178e-05	4.65264e-06	0.152	0.848	NA	NA	0.024	0.024	NA	NA
TGH019.A0101.ssMod	OG1	23	China_IA;Chandman_IA	3.53956e-09	1.05803e-05	-2.6	3.6	NA	NA	0.245	0.245	NA	NA
TGH019.A0101.ssMod	OG1	24	China_IA;Sarmatians_450BCE	1.14162e-09	5.92085e-06	-0.164	1.164	NA	NA	0.035	0.035	NA	NA
TGH019.A0101.ssMod	OG1	25	lateXiongnu_P 1st c. BCE 2nd c. CE;North_Caucasus_7−11c CE;Lon_P_north_6c CE	5.56481e-06	6.65366e-06	0.12	0.077	0.803	NA	0.015	0.081	0.073	NA
TGH019.A0101.ssMod	OG1	26	lateXiongnu_P 1st c. BCE 2nd c. CE;North_Caucasus_7−11c CE;Lon_P_south_6c CE	1.35138e-30	3.21799e-05	0.014	1.189	-0.203	NA	0.031	0.232	0.205	NA
TGH019.A0101.ssMod	OG1	27	lateXiongnu_P 1st c. BCE 2nd c. CE;North_Caucasus_7−11c CE;Sarm_P_DTI_4−5c	1.38942e-05	2.83072e-06	0.095	-0.391	1.297	NA	0.015	0.157	0.152	NA
TGH019.A0101.ssMod	OG1	28	lateXiongnu_P 1st c. BCE 2nd c. CE;North_Caucasus_7−11c CE;Chandman_IA	1.95257e-12	9.63502e-06	-0.269	0.471	0.797	NA	0.038	0.056	0.09	NA
TGH019.A0101.ssMod	OG1	29	lateXiongnu_P 1st c. BCE 2nd c. CE;North_Caucasus_7−11c CE;Sarmatians_450BCE	3.89794e-12	9.63002e-06	-0.027	0.273	0.754	NA	0.015	0.076	0.082	NA
TGH019.A0101.ssMod	OG1	30	AR_Xianbei_P_2c CE;North_Caucasus_7−11c CE;Lon_P_north_6c CE	0.000489492	3.35085e-06	0.121	0.096	0.783	NA	0.016	0.099	0.09	NA
TGH019.A0101.ssMod	OG1	31	AR_Xianbei_P_2c CE;North_Caucasus_7−11c CE;Lon_P_south_6c CE	3.52766e-17	1.59638e-05	-0.021	1.611	-0.589	NA	0.064	0.577	0.515	NA
TGH019.A0101.ssMod	OG1	32	AR_Xianbei_P_2c CE;North_Caucasus_7−11c CE;Sarm_P_DTI_4−5c	0.0127728	1.48373e-06	0.102	-0.315	1.213	NA	0.016	0.162	0.156	NA
TGH019.A0101.ssMod	OG1	33	AR_Xianbei_P_2c CE;North_Caucasus_7−11c CE;Chandman_IA	2.27425e-08	4.92459e-06	-0.179	0.538	0.641	NA	0.037	0.062	0.094	NA
TGH019.A0101.ssMod	OG1	34	AR_Xianbei_P_2c CE;North_Caucasus_7−11c CE;Sarmatians_450BCE	5.15852e-08	5.00095e-06	-0.001	0.333	0.668	NA	0.016	0.089	0.094	NA
TGH019.A0101.ssMod	OG1	35	Mongolia_EIA_SlabGrave1;North_Caucasus_7−11c CE;Lon_P_north_6c CE	4.57073e-06	6.41789e-06	0.111	0.09	0.799	NA	0.014	0.08	0.073	NA
TGH019.A0101.ssMod	OG1	36	Mongolia_EIA_SlabGrave1;North_Caucasus_7−11c CE;Lon_P_south_6c CE	1.47931e-30	3.15408e-05	0.016	1.176	-0.192	NA	0.026	0.214	0.191	NA
TGH019.A0101.ssMod	OG1	37	Mongolia_EIA_SlabGrave1;North_Caucasus_7−11c CE;Sarm_P_DTI_4−5c	2.42613e-05	2.6915e-06	0.089	-0.39	1.301	NA	0.014	0.155	0.15	NA
TGH019.A0101.ssMod	OG1	38	Mongolia_EIA_SlabGrave1;North_Caucasus_7−11c CE;Chandman_IA	1.79061e-13	1.09002e-05	-0.236	0.472	0.764	NA	0.035	0.057	0.088	NA
TGH019.A0101.ssMod	OG1	39	Mongolia_EIA_SlabGrave1;North_Caucasus_7−11c CE;Sarmatians_450BCE	3.68424e-12	9.52567e-06	-0.023	0.276	0.748	NA	0.014	0.076	0.082	NA
TGH019.A0101.ssMod	OG1	40	China_IA;North_Caucasus_7−11c CE;Lon_P_north_6c CE	0.0364489	3.42445e-06	0.245	-0.04	0.795	NA	0.027	0.085	0.07	NA
TGH019.A0101.ssMod	OG1	41	China_IA;North_Caucasus_7−11c CE;Lon_P_south_6c CE	1.6847e-24	0.00128897	4.33	-17.811	14.481	NA	24.472	108.224	83.753	NA
TGH019.A0101.ssMod	OG1	42	China_IA;North_Caucasus_7−11c CE;Sarm_P_DTI_4−5c	0.00195963	1.44626e-06	0.196	-0.448	1.253	NA	0.029	0.158	0.148	NA
TGH019.A0101.ssMod	OG1	43	China_IA;North_Caucasus_7−11c CE;Chandman_IA	0.00229233	3.13496e-06	-1.286	0.48	1.806	NA	0.199	0.062	0.247	NA
TGH019.A0101.ssMod	OG1	44	China_IA;North_Caucasus_7−11c CE;Sarmatians_450BCE	1.26302e-08	7.47967e-06	-0.118	0.215	0.903	NA	0.038	0.081	0.104	NA
TGH028.A0101.ssMod	OG1	1	lateXiongnu_P 1st c. BCE 2nd c. CE;North_Caucasus_7−11c CE	1.34448e-09	5.42601e-06	0.138	0.862	NA	NA	0.015	0.015	NA	NA
TGH028.A0101.ssMod	OG1	2	lateXiongnu_P 1st c. BCE 2nd c. CE;Lon_P_north_6c CE	9.56145e-06	2.72884e-06	0.209	0.791	NA	NA	0.013	0.013	NA	NA
TGH028.A0101.ssMod	OG1	3	lateXiongnu_P 1st c. BCE 2nd c. CE;Lon_P_south_6c CE	1.63505e-11	5.84511e-06	0.238	0.762	NA	NA	0.013	0.013	NA	NA
TGH028.A0101.ssMod	OG1	4	lateXiongnu_P 1st c. BCE 2nd c. CE;Sarm_P_DTI_4−5c	0.00494048	2.4186e-06	0.164	0.836	NA	NA	0.014	0.014	NA	NA
TGH028.A0101.ssMod	OG1	5	lateXiongnu_P 1st c. BCE 2nd c. CE;Chandman_IA	5.26648e-50	3.26561e-05	-0.385	1.385	NA	NA	0.03	0.03	NA	NA
TGH028.A0101.ssMod	OG1	6	lateXiongnu_P 1st c. BCE 2nd c. CE;Sarmatians_450BCE	1.00936e-30	1.51438e-05	0.065	0.935	NA	NA	0.016	0.016	NA	NA
TGH028.A0101.ssMod	OG1	7	AR_Xianbei_P_2c CE;North_Caucasus_7−11c CE	1.52704e-06	3.26665e-06	0.122	0.878	NA	NA	0.017	0.017	NA	NA
TGH028.A0101.ssMod	OG1	8	AR_Xianbei_P_2c CE;Lon_P_north_6c CE	0.000616952	1.90462e-06	0.185	0.815	NA	NA	0.014	0.014	NA	NA
TGH028.A0101.ssMod	OG1	9	AR_Xianbei_P_2c CE;Lon_P_south_6c CE	9.53652e-10	4.75889e-06	0.217	0.783	NA	NA	0.014	0.014	NA	NA
TGH028.A0101.ssMod	OG1	10	AR_Xianbei_P_2c CE;Sarm_P_DTI_4−5c	0.0408428	3.00362e-06	0.146	0.854	NA	NA	0.015	0.015	NA	NA
TGH028.A0101.ssMod	OG1	11	AR_Xianbei_P_2c CE;Chandman_IA	1.80575e-37	2.4053e-05	-0.371	1.371	NA	NA	0.032	0.032	NA	NA
TGH028.A0101.ssMod	OG1	12	AR_Xianbei_P_2c CE;Sarmatians_450BCE	1.06028e-19	9.2541e-06	0.048	0.952	NA	NA	0.018	0.018	NA	NA
TGH028.A0101.ssMod	OG1	13	Mongolia_EIA_SlabGrave1;North_Caucasus_7−11c CE	4.12104e-09	5.02562e-06	0.129	0.871	NA	NA	0.014	0.014	NA	NA
TGH028.A0101.ssMod	OG1	14	Mongolia_EIA_SlabGrave1;Lon_P_north_6c CE	3.13112e-06	3.12309e-06	0.194	0.806	NA	NA	0.012	0.012	NA	NA
TGH028.A0101.ssMod	OG1	15	Mongolia_EIA_SlabGrave1;Lon_P_south_6c CE	8.31638e-13	5.8084e-06	0.222	0.778	NA	NA	0.012	0.012	NA	NA
TGH028.A0101.ssMod	OG1	16	Mongolia_EIA_SlabGrave1;Sarm_P_DTI_4−5c	0.00985762	2.62807e-06	0.153	0.847	NA	NA	0.013	0.013	NA	NA
TGH028.A0101.ssMod	OG1	17	Mongolia_EIA_SlabGrave1;Chandman_IA	2.53371e-49	3.03029e-05	-0.338	1.338	NA	NA	0.025	0.025	NA	NA
TGH028.A0101.ssMod	OG1	18	Mongolia_EIA_SlabGrave1;Sarmatians_450BCE	1.13401e-30	1.50899e-05	0.061	0.939	NA	NA	0.015	0.015	NA	NA
TGH028.A0101.ssMod	OG1	19	China_IA;North_Caucasus_7−11c CE	3.45993e-14	6.26647e-06	0.221	0.779	NA	NA	0.029	0.029	NA	NA
TGH028.A0101.ssMod	OG1	20	China_IA;Lon_P_north_6c CE	5.72542e-10	4.27297e-06	0.34	0.66	NA	NA	0.022	0.022	NA	NA
TGH028.A0101.ssMod	OG1	21	China_IA;Lon_P_south_6c CE	3.45774e-05	2.60302e-06	0.398	0.602	NA	NA	0.02	0.02	NA	NA
TGH028.A0101.ssMod	OG1	22	China_IA;Sarm_P_DTI_4−5c	1.39376e-07	3.6829e-06	0.266	0.734	NA	NA	0.025	0.025	NA	NA
TGH028.A0101.ssMod	OG1	23	China_IA;Chandman_IA	9.12202e-18	4.05025e-05	-2.493	3.493	NA	NA	0.317	0.317	NA	NA
TGH028.A0101.ssMod	OG1	24	China_IA;Sarmatians_450BCE	8.39108e-35	1.45354e-05	0.048	0.952	NA	NA	0.039	0.039	NA	NA
TGH028.A0101.ssMod	OG1	25	lateXiongnu_P 1st c. BCE 2nd c. CE;North_Caucasus_7−11c CE;Lon_P_north_6c CE	0.0322016	6.15336e-07	0.173	0.352	0.476	NA	0.015	0.07	0.065	NA
TGH028.A0101.ssMod	OG1	26	lateXiongnu_P 1st c. BCE 2nd c. CE;North_Caucasus_7−11c CE;Lon_P_south_6c CE	3.54906e-07	4.06385e-06	0.179	0.481	0.341	NA	0.018	0.108	0.096	NA
TGH028.A0101.ssMod	OG1	27	lateXiongnu_P 1st c. BCE 2nd c. CE;North_Caucasus_7−11c CE;Sarm_P_DTI_4−5c	0.000785291	1.45207e-06	0.157	0.157	0.686	NA	0.015	0.12	0.116	NA
TGH028.A0101.ssMod	OG1	28	lateXiongnu_P 1st c. BCE 2nd c. CE;North_Caucasus_7−11c CE;Chandman_IA	6.2709e-10	4.68149e-06	0.096	0.796	0.108	NA	0.039	0.057	0.091	NA
TGH028.A0101.ssMod	OG1	29	lateXiongnu_P 1st c. BCE 2nd c. CE;North_Caucasus_7−11c CE;Sarmatians_450BCE	1.08042e-09	4.39072e-06	0.123	0.731	0.147	NA	0.017	0.078	0.086	NA
TGH028.A0101.ssMod	OG1	30	AR_Xianbei_P_2c CE;North_Caucasus_7−11c CE;Lon_P_north_6c CE	0.245455	3.82909e-07	0.152	0.374	0.474	NA	0.016	0.085	0.079	NA
TGH028.A0101.ssMod	OG1	31	AR_Xianbei_P_2c CE;North_Caucasus_7−11c CE;Lon_P_south_6c CE	5.27426e-06	2.81872e-06	0.149	0.602	0.25	NA	0.022	0.158	0.141	NA
TGH028.A0101.ssMod	OG1	32	AR_Xianbei_P_2c CE;North_Caucasus_7−11c CE;Sarm_P_DTI_4−5c	0.0407257	1.66848e-06	0.139	0.19	0.671	NA	0.016	0.131	0.127	NA
TGH028.A0101.ssMod	OG1	33	AR_Xianbei_P_2c CE;North_Caucasus_7−11c CE;Chandman_IA	1.84615e-06	2.69661e-06	0.07	0.791	0.139	NA	0.041	0.064	0.099	NA
TGH028.A0101.ssMod	OG1	34	AR_Xianbei_P_2c CE;North_Caucasus_7−11c CE;Sarmatians_450BCE	5.98976e-06	2.43601e-06	0.103	0.69	0.207	NA	0.019	0.09	0.098	NA
TGH028.A0101.ssMod	OG1	35	Mongolia_EIA_SlabGrave1;North_Caucasus_7−11c CE;Lon_P_north_6c CE	0.0516065	5.53302e-07	0.16	0.372	0.468	NA	0.014	0.07	0.064	NA
TGH028.A0101.ssMod	OG1	36	Mongolia_EIA_SlabGrave1;North_Caucasus_7−11c CE;Lon_P_south_6c CE	4.02014e-07	3.79285e-06	0.162	0.531	0.307	NA	0.017	0.104	0.093	NA
TGH028.A0101.ssMod	OG1	37	Mongolia_EIA_SlabGrave1;North_Caucasus_7−11c CE;Sarm_P_DTI_4−5c	0.00205206	1.4915e-06	0.147	0.169	0.684	NA	0.014	0.118	0.114	NA
TGH028.A0101.ssMod	OG1	38	Mongolia_EIA_SlabGrave1;North_Caucasus_7−11c CE;Chandman_IA	1.63913e-09	4.55245e-06	0.098	0.814	0.088	NA	0.036	0.058	0.089	NA
TGH028.A0101.ssMod	OG1	39	Mongolia_EIA_SlabGrave1;North_Caucasus_7−11c CE;Sarmatians_450BCE	3.8578e-09	4.0988e-06	0.116	0.737	0.148	NA	0.016	0.078	0.084	NA
TGH028.A0101.ssMod	OG1	40	China_IA;North_Caucasus_7−11c CE;Lon_P_north_6c CE	4.63464e-08	2.95607e-06	0.278	0.299	0.422	NA	0.029	0.091	0.076	NA
TGH028.A0101.ssMod	OG1	41	China_IA;North_Caucasus_7−11c CE;Lon_P_south_6c CE	3.63014e-05	2.46277e-06	0.456	-0.238	0.782	NA	0.054	0.204	0.155	NA
TGH028.A0101.ssMod	OG1	42	China_IA;North_Caucasus_7−11c CE;Sarm_P_DTI_4−5c	3.30751e-08	3.62371e-06	0.261	0.038	0.701	NA	0.03	0.164	0.151	NA
TGH028.A0101.ssMod	OG1	43	China_IA;North_Caucasus_7−11c CE;Chandman_IA	1.04163e-09	4.4421e-06	-0.578	0.577	1.001	NA	0.297	0.076	0.364	NA
TGH028.A0101.ssMod	OG1	44	China_IA;North_Caucasus_7−11c CE;Sarmatians_450BCE	1.3058e-14	6.73233e-06	0.232	0.806	-0.037	NA	0.045	0.099	0.13	NA
TGH058.A0101.ssMod	OG1	1	lateXiongnu_P 1st c. BCE 2nd c. CE;North_Caucasus_7−11c CE	0.134127	3.21329e-07	0.956	0.044	NA	NA	0.013	0.013	NA	NA
TGH058.A0101.ssMod	OG1	2	lateXiongnu_P 1st c. BCE 2nd c. CE;Lon_P_north_6c CE	0.13744	3.61011e-07	0.962	0.038	NA	NA	0.012	0.012	NA	NA
TGH058.A0101.ssMod	OG1	3	lateXiongnu_P 1st c. BCE 2nd c. CE;Lon_P_south_6c CE	0.0712721	4.20493e-07	0.966	0.034	NA	NA	0.011	0.011	NA	NA
TGH058.A0101.ssMod	OG1	4	lateXiongnu_P 1st c. BCE 2nd c. CE;Sarm_P_DTI_4−5c	0.125728	3.58834e-07	0.959	0.041	NA	NA	0.012	0.012	NA	NA
TGH058.A0101.ssMod	OG1	5	lateXiongnu_P 1st c. BCE 2nd c. CE;Chandman_IA	0.110568	4.02379e-07	0.931	0.069	NA	NA	0.022	0.022	NA	NA
TGH058.A0101.ssMod	OG1	6	lateXiongnu_P 1st c. BCE 2nd c. CE;Sarmatians_450BCE	0.156712	3.43095e-07	0.95	0.05	NA	NA	0.015	0.015	NA	NA
TGH058.A0101.ssMod	OG1	7	AR_Xianbei_P_2c CE;North_Caucasus_7−11c CE	0.0264023	1.36414e-06	0.899	0.101	NA	NA	0.016	0.016	NA	NA
TGH058.A0101.ssMod	OG1	8	AR_Xianbei_P_2c CE;Lon_P_north_6c CE	0.0303701	1.50783e-06	0.907	0.093	NA	NA	0.015	0.015	NA	NA
TGH058.A0101.ssMod	OG1	9	AR_Xianbei_P_2c CE;Lon_P_south_6c CE	0.00807164	1.60287e-06	0.915	0.085	NA	NA	0.014	0.014	NA	NA
TGH058.A0101.ssMod	OG1	10	AR_Xianbei_P_2c CE;Sarm_P_DTI_4−5c	0.0355061	1.40853e-06	0.901	0.099	NA	NA	0.016	0.016	NA	NA
TGH058.A0101.ssMod	OG1	11	AR_Xianbei_P_2c CE;Chandman_IA	0.240804	9.7e-07	0.825	0.175	NA	NA	0.025	0.025	NA	NA
TGH058.A0101.ssMod	OG1	12	AR_Xianbei_P_2c CE;Sarmatians_450BCE	0.190067	9.2674e-07	0.878	0.122	NA	NA	0.018	0.018	NA	NA
TGH058.A0101.ssMod	OG1	13	Mongolia_EIA_SlabGrave1;North_Caucasus_7−11c CE	1.61841e-06	1.25589e-06	0.889	0.111	NA	NA	0.012	0.012	NA	NA
TGH058.A0101.ssMod	OG1	14	Mongolia_EIA_SlabGrave1;Lon_P_north_6c CE	3.81902e-07	1.81038e-06	0.901	0.099	NA	NA	0.011	0.011	NA	NA
TGH058.A0101.ssMod	OG1	15	Mongolia_EIA_SlabGrave1;Lon_P_south_6c CE	2.04811e-08	1.75027e-06	0.909	0.091	NA	NA	0.011	0.011	NA	NA
TGH058.A0101.ssMod	OG1	16	Mongolia_EIA_SlabGrave1;Sarm_P_DTI_4−5c	1.39466e-06	1.69177e-06	0.894	0.106	NA	NA	0.012	0.012	NA	NA
TGH058.A0101.ssMod	OG1	17	Mongolia_EIA_SlabGrave1;Chandman_IA	1.70437e-06	1.79679e-06	0.823	0.177	NA	NA	0.019	0.019	NA	NA
TGH058.A0101.ssMod	OG1	18	Mongolia_EIA_SlabGrave1;Sarmatians_450BCE	4.46763e-06	1.55291e-06	0.875	0.125	NA	NA	0.014	0.014	NA	NA
TGH058.A0101.ssMod	OG1	19	China_IA;North_Caucasus_7−11c CE	9.02133e-39	3.30053e-05	1.738	-0.738	NA	NA	0.041	0.041	NA	NA
TGH058.A0101.ssMod	OG1	20	China_IA;Lon_P_north_6c CE	1.22676e-42	2.66437e-05	1.6	-0.6	NA	NA	0.031	0.031	NA	NA
TGH058.A0101.ssMod	OG1	21	China_IA;Lon_P_south_6c CE	3.43206e-62	4.23497e-05	1.51	-0.51	NA	NA	0.029	0.029	NA	NA
TGH058.A0101.ssMod	OG1	22	China_IA;Sarm_P_DTI_4−5c	6.28867e-41	2.73136e-05	1.687	-0.687	NA	NA	0.038	0.038	NA	NA
TGH058.A0101.ssMod	OG1	23	China_IA;Chandman_IA	1.20626e-13	3.50601e-05	4.491	-3.491	NA	NA	0.39	0.39	NA	NA
TGH058.A0101.ssMod	OG1	24	China_IA;Sarmatians_450BCE	7.79012e-13	1.06214e-05	2.072	-1.072	NA	NA	0.056	0.056	NA	NA
TGH058.A0101.ssMod	OG1	25	lateXiongnu_P 1st c. BCE 2nd c. CE;North_Caucasus_7−11c CE;Lon_P_north_6c CE	0.0345566	3.14754e-07	0.954	0.037	0.009	NA	0.013	0.059	0.054	NA
TGH058.A0101.ssMod	OG1	26	lateXiongnu_P 1st c. BCE 2nd c. CE;North_Caucasus_7−11c CE;Lon_P_south_6c CE	0.10492	3.14795e-07	0.941	0.147	-0.088	NA	0.016	0.088	0.076	NA
TGH058.A0101.ssMod	OG1	27	lateXiongnu_P 1st c. BCE 2nd c. CE;North_Caucasus_7−11c CE;Sarm_P_DTI_4−5c	0.0187822	3.30512e-07	0.956	0.034	0.01	NA	0.013	0.091	0.087	NA
TGH058.A0101.ssMod	OG1	28	lateXiongnu_P 1st c. BCE 2nd c. CE;North_Caucasus_7−11c CE;Chandman_IA	0.0691982	3.22582e-07	0.945	0.034	0.021	NA	0.032	0.04	0.068	NA
TGH058.A0101.ssMod	OG1	29	lateXiongnu_P 1st c. BCE 2nd c. CE;North_Caucasus_7−11c CE;Sarmatians_450BCE	0.05422	3.53928e-07	0.946	0.003	0.051	NA	0.016	0.057	0.065	NA
TGH058.A0101.ssMod	OG1	30	AR_Xianbei_P_2c CE;North_Caucasus_7−11c CE;Lon_P_north_6c CE	0.00994093	1.57576e-06	0.901	0.039	0.06	NA	0.017	0.104	0.097	NA
TGH058.A0101.ssMod	OG1	31	AR_Xianbei_P_2c CE;North_Caucasus_7−11c CE;Lon_P_south_6c CE	0.040495	1.22146e-06	0.866	0.37	-0.236	NA	0.024	0.156	0.138	NA
TGH058.A0101.ssMod	OG1	32	AR_Xianbei_P_2c CE;North_Caucasus_7−11c CE;Sarm_P_DTI_4−5c	0.00960282	1.5178e-06	0.899	0.022	0.08	NA	0.017	0.16	0.155	NA
TGH058.A0101.ssMod	OG1	33	AR_Xianbei_P_2c CE;North_Caucasus_7−11c CE;Chandman_IA	0.135876	1.28663e-06	0.805	-0.032	0.228	NA	0.039	0.055	0.089	NA
TGH058.A0101.ssMod	OG1	34	AR_Xianbei_P_2c CE;North_Caucasus_7−11c CE;Sarmatians_450BCE	0.174676	1.21849e-06	0.864	-0.128	0.264	NA	0.02	0.088	0.098	NA
TGH058.A0101.ssMod	OG1	35	Mongolia_EIA_SlabGrave1;North_Caucasus_7−11c CE;Lon_P_north_6c CE	1.70322e-07	1.33999e-06	0.887	0.102	0.011	NA	0.013	0.066	0.06	NA
TGH058.A0101.ssMod	OG1	36	Mongolia_EIA_SlabGrave1;North_Caucasus_7−11c CE;Lon_P_south_6c CE	8.99551e-06	1.1644e-06	0.859	0.363	-0.222	NA	0.017	0.106	0.094	NA
TGH058.A0101.ssMod	OG1	37	Mongolia_EIA_SlabGrave1;North_Caucasus_7−11c CE;Sarm_P_DTI_4−5c	1.30073e-07	1.46495e-06	0.89	0.053	0.056	NA	0.013	0.111	0.106	NA
TGH058.A0101.ssMod	OG1	38	Mongolia_EIA_SlabGrave1;North_Caucasus_7−11c CE;Chandman_IA	1.20038e-06	1.45376e-06	0.847	0.052	0.101	NA	0.031	0.044	0.071	NA
TGH058.A0101.ssMod	OG1	39	Mongolia_EIA_SlabGrave1;North_Caucasus_7−11c CE;Sarmatians_450BCE	1.0338e-06	1.5331e-06	0.872	0.014	0.114	NA	0.015	0.061	0.069	NA
TGH058.A0101.ssMod	OG1	40	China_IA;North_Caucasus_7−11c CE;Lon_P_north_6c CE	6.57295e-39	3.06799e-05	1.696	-0.511	-0.185	NA	0.051	0.19	0.153	NA
TGH058.A0101.ssMod	OG1	41	China_IA;North_Caucasus_7−11c CE;Lon_P_south_6c CE	6.13416e-10	3.85007e-05	2.407	-3.842	2.434	NA	0.156	0.638	0.495	NA
TGH058.A0101.ssMod	OG1	42	China_IA;North_Caucasus_7−11c CE;Sarm_P_DTI_4−5c	5.96974e-28	0.00277371	2.762	-15.368	13.605	NA	1.16	17.688	16.555	NA
TGH058.A0101.ssMod	OG1	43	China_IA;North_Caucasus_7−11c CE;Chandman_IA	2.17641e-13	2.91825e-05	4.152	-0.112	-3.04	NA	0.552	0.142	0.666	NA
TGH058.A0101.ssMod	OG1	44	China_IA;North_Caucasus_7−11c CE;Sarmatians_450BCE	3.14334e-10	8.61681e-06	2.164	0.4	-1.564	NA	0.073	0.127	0.179	NA
TGH068.A0101.ssMod	OG1	1	lateXiongnu_P 1st c. BCE 2nd c. CE;North_Caucasus_7−11c CE	0.000737027	6.92273e-06	0.623	0.377	NA	NA	0.016	0.016	NA	NA
TGH068.A0101.ssMod	OG1	2	lateXiongnu_P 1st c. BCE 2nd c. CE;Lon_P_north_6c CE	3.13598e-07	3.70509e-06	0.664	0.336	NA	NA	0.015	0.015	NA	NA
TGH068.A0101.ssMod	OG1	3	lateXiongnu_P 1st c. BCE 2nd c. CE;Lon_P_south_6c CE	3.69679e-12	9.07752e-06	0.684	0.316	NA	NA	0.014	0.014	NA	NA
TGH068.A0101.ssMod	OG1	4	lateXiongnu_P 1st c. BCE 2nd c. CE;Sarm_P_DTI_4−5c	0.000198415	3.1975e-06	0.638	0.362	NA	NA	0.016	0.016	NA	NA
TGH068.A0101.ssMod	OG1	5	lateXiongnu_P 1st c. BCE 2nd c. CE;Chandman_IA	7.69748e-11	4.31463e-06	0.426	0.574	NA	NA	0.025	0.025	NA	NA
TGH068.A0101.ssMod	OG1	6	lateXiongnu_P 1st c. BCE 2nd c. CE;Sarmatians_450BCE	3.23289e-05	3.4557e-06	0.593	0.407	NA	NA	0.017	0.017	NA	NA
TGH068.A0101.ssMod	OG1	7	AR_Xianbei_P_2c CE;North_Caucasus_7−11c CE	0.0205308	5.1242e-06	0.589	0.411	NA	NA	0.017	0.017	NA	NA
TGH068.A0101.ssMod	OG1	8	AR_Xianbei_P_2c CE;Lon_P_north_6c CE	0.0164793	2.34321e-06	0.623	0.377	NA	NA	0.015	0.015	NA	NA
TGH068.A0101.ssMod	OG1	9	AR_Xianbei_P_2c CE;Lon_P_south_6c CE	9.76819e-07	7.23482e-06	0.645	0.355	NA	NA	0.015	0.015	NA	NA
TGH068.A0101.ssMod	OG1	10	AR_Xianbei_P_2c CE;Sarm_P_DTI_4−5c	0.213508	1.47068e-06	0.6	0.4	NA	NA	0.016	0.016	NA	NA
TGH068.A0101.ssMod	OG1	11	AR_Xianbei_P_2c CE;Chandman_IA	9.02037e-05	2.07295e-06	0.376	0.624	NA	NA	0.025	0.025	NA	NA
TGH068.A0101.ssMod	OG1	12	AR_Xianbei_P_2c CE;Sarmatians_450BCE	0.196346	1.67678e-06	0.547	0.453	NA	NA	0.018	0.018	NA	NA
TGH068.A0101.ssMod	OG1	13	Mongolia_EIA_SlabGrave1;North_Caucasus_7−11c CE	5.08707e-05	5.41096e-06	0.576	0.424	NA	NA	0.015	0.015	NA	NA
TGH068.A0101.ssMod	OG1	14	Mongolia_EIA_SlabGrave1;Lon_P_north_6c CE	3.4654e-11	2.99644e-06	0.619	0.381	NA	NA	0.014	0.014	NA	NA
TGH068.A0101.ssMod	OG1	15	Mongolia_EIA_SlabGrave1;Lon_P_south_6c CE	3.42486e-18	8.17178e-06	0.639	0.361	NA	NA	0.013	0.013	NA	NA
TGH068.A0101.ssMod	OG1	16	Mongolia_EIA_SlabGrave1;Sarm_P_DTI_4−5c	3.98221e-06	2.24863e-06	0.59	0.41	NA	NA	0.015	0.015	NA	NA
TGH068.A0101.ssMod	OG1	17	Mongolia_EIA_SlabGrave1;Chandman_IA	2.66098e-12	3.73902e-06	0.375	0.625	NA	NA	0.023	0.023	NA	NA
TGH068.A0101.ssMod	OG1	18	Mongolia_EIA_SlabGrave1;Sarmatians_450BCE	2.90991e-06	2.21049e-06	0.545	0.455	NA	NA	0.016	0.016	NA	NA
TGH068.A0101.ssMod	OG1	19	China_IA;North_Caucasus_7−11c CE	1.17117e-25	1.17375e-05	1.111	-0.111	NA	NA	0.034	0.034	NA	NA
TGH068.A0101.ssMod	OG1	20	China_IA;Lon_P_north_6c CE	7.20612e-26	1.24905e-05	1.087	-0.087	NA	NA	0.027	0.027	NA	NA
TGH068.A0101.ssMod	OG1	21	China_IA;Lon_P_south_6c CE	8.3076e-28	1.34856e-05	1.035	-0.035	NA	NA	0.026	0.026	NA	NA
TGH068.A0101.ssMod	OG1	22	China_IA;Sarm_P_DTI_4−5c	1.12811e-25	1.24522e-05	1.101	-0.101	NA	NA	0.032	0.032	NA	NA
TGH068.A0101.ssMod	OG1	23	China_IA;Chandman_IA	7.57154e-18	1.59624e-05	1.869	-0.869	NA	NA	0.184	0.184	NA	NA
TGH068.A0101.ssMod	OG1	24	China_IA;Sarmatians_450BCE	3.38492e-19	1.09733e-05	1.263	-0.263	NA	NA	0.044	0.044	NA	NA
TGH068.A0101.ssMod	OG1	25	lateXiongnu_P 1st c. BCE 2nd c. CE;North_Caucasus_7−11c CE;Lon_P_north_6c CE	0.000336074	5.96821e-06	0.623	0.315	0.062	NA	0.017	0.067	0.061	NA
TGH068.A0101.ssMod	OG1	26	lateXiongnu_P 1st c. BCE 2nd c. CE;North_Caucasus_7−11c CE;Lon_P_south_6c CE	0.00376721	7.17101e-06	0.601	0.566	-0.167	NA	0.018	0.087	0.077	NA
TGH068.A0101.ssMod	OG1	27	lateXiongnu_P 1st c. BCE 2nd c. CE;North_Caucasus_7−11c CE;Sarm_P_DTI_4−5c	7.60306e-05	5.97747e-06	0.621	0.299	0.08	NA	0.016	0.111	0.107	NA
TGH068.A0101.ssMod	OG1	28	lateXiongnu_P 1st c. BCE 2nd c. CE;North_Caucasus_7−11c CE;Chandman_IA	0.00277478	4.68636e-06	0.557	0.286	0.157	NA	0.032	0.044	0.069	NA
TGH068.A0101.ssMod	OG1	29	lateXiongnu_P 1st c. BCE 2nd c. CE;North_Caucasus_7−11c CE;Sarmatians_450BCE	0.00367839	4.71655e-06	0.602	0.23	0.168	NA	0.017	0.058	0.063	NA
TGH068.A0101.ssMod	OG1	30	AR_Xianbei_P_2c CE;North_Caucasus_7−11c CE;Lon_P_north_6c CE	0.0789559	3.48439e-06	0.597	0.223	0.179	NA	0.017	0.082	0.075	NA
TGH068.A0101.ssMod	OG1	31	AR_Xianbei_P_2c CE;North_Caucasus_7−11c CE;Lon_P_south_6c CE	0.0287574	4.82239e-06	0.564	0.623	-0.187	NA	0.022	0.139	0.123	NA
TGH068.A0101.ssMod	OG1	32	AR_Xianbei_P_2c CE;North_Caucasus_7−11c CE;Sarm_P_DTI_4−5c	0.107158	2.24591e-06	0.593	0.124	0.283	NA	0.017	0.115	0.111	NA
TGH068.A0101.ssMod	OG1	33	AR_Xianbei_P_2c CE;North_Caucasus_7−11c CE;Chandman_IA	0.337836	2.41482e-06	0.488	0.254	0.258	NA	0.034	0.051	0.078	NA
TGH068.A0101.ssMod	OG1	34	AR_Xianbei_P_2c CE;North_Caucasus_7−11c CE;Sarmatians_450BCE	0.492672	2.48101e-06	0.556	0.17	0.274	NA	0.018	0.071	0.079	NA
TGH068.A0101.ssMod	OG1	35	Mongolia_EIA_SlabGrave1;North_Caucasus_7−11c CE;Lon_P_north_6c CE	1.33097e-05	4.98651e-06	0.575	0.387	0.038	NA	0.015	0.07	0.064	NA
TGH068.A0101.ssMod	OG1	36	Mongolia_EIA_SlabGrave1;North_Caucasus_7−11c CE;Lon_P_south_6c CE	0.0064809	5.4079e-06	0.547	0.724	-0.271	NA	0.017	0.09	0.081	NA
TGH068.A0101.ssMod	OG1	37	Mongolia_EIA_SlabGrave1;North_Caucasus_7−11c CE;Sarm_P_DTI_4−5c	4.22418e-06	4.69338e-06	0.575	0.349	0.076	NA	0.015	0.124	0.119	NA
TGH068.A0101.ssMod	OG1	38	Mongolia_EIA_SlabGrave1;North_Caucasus_7−11c CE;Chandman_IA	0.00056821	3.14616e-06	0.504	0.306	0.191	NA	0.03	0.045	0.069	NA
TGH068.A0101.ssMod	OG1	39	Mongolia_EIA_SlabGrave1;North_Caucasus_7−11c CE;Sarmatians_450BCE	0.000919039	3.05137e-06	0.554	0.244	0.201	NA	0.016	0.059	0.063	NA
TGH068.A0101.ssMod	OG1	40	China_IA;North_Caucasus_7−11c CE;Lon_P_north_6c CE	1.32349e-26	1.27158e-05	1.096	-0.059	-0.037	NA	0.039	0.12	0.096	NA
TGH068.A0101.ssMod	OG1	41	China_IA;North_Caucasus_7−11c CE;Lon_P_south_6c CE	1.22241e-10	8.87585e-06	1.466	-1.718	1.252	NA	0.109	0.442	0.339	NA
TGH068.A0101.ssMod	OG1	42	China_IA;North_Caucasus_7−11c CE;Sarm_P_DTI_4−5c	1.08257e-26	1.217e-05	1.12	-0.265	0.145	NA	7.079	107.542	100.475	NA
TGH068.A0101.ssMod	OG1	43	China_IA;North_Caucasus_7−11c CE;Chandman_IA	3.40335e-17	2.02546e-05	2.139	0.144	-1.283	NA	0.32	0.088	0.393	NA
TGH068.A0101.ssMod	OG1	44	China_IA;North_Caucasus_7−11c CE;Sarmatians_450BCE	7.70962e-13	1.30326e-05	1.335	0.474	-0.809	NA	0.052	0.101	0.133	NA
KMT-2785	OG1	1	lateXiongnu_P 1st c. BCE 2nd c. CE;North_Caucasus_7−11c CE	4.96919e-15	8.07702e-06	0.347	0.653	NA	NA	0.014	0.014	NA	NA
KMT-2785	OG1	2	lateXiongnu_P 1st c. BCE 2nd c. CE;Lon_P_north_6c CE	0.00740073	4.67716e-07	0.395	0.605	NA	NA	0.012	0.012	NA	NA
KMT-2785	OG1	3	lateXiongnu_P 1st c. BCE 2nd c. CE;Lon_P_south_6c CE	6.4849e-18	8.92819e-06	0.425	0.575	NA	NA	0.012	0.012	NA	NA
KMT-2785	OG1	4	lateXiongnu_P 1st c. BCE 2nd c. CE;Sarm_P_DTI_4−5c	0.101069	4.65561e-07	0.36	0.64	NA	NA	0.013	0.013	NA	NA
KMT-2785	OG1	5	lateXiongnu_P 1st c. BCE 2nd c. CE;Chandman_IA	1.49944e-31	1.07834e-05	-0.061	1.061	NA	NA	0.025	0.025	NA	NA
KMT-2785	OG1	6	lateXiongnu_P 1st c. BCE 2nd c. CE;Sarmatians_450BCE	1.41993e-18	4.73493e-06	0.273	0.727	NA	NA	0.015	0.015	NA	NA
KMT-2785	OG1	7	AR_Xianbei_P_2c CE;North_Caucasus_7−11c CE	8.98299e-12	5.74234e-06	0.313	0.687	NA	NA	0.015	0.015	NA	NA
KMT-2785	OG1	8	AR_Xianbei_P_2c CE;Lon_P_north_6c CE	0.0784125	5.94166e-07	0.364	0.636	NA	NA	0.013	0.013	NA	NA
KMT-2785	OG1	9	AR_Xianbei_P_2c CE;Lon_P_south_6c CE	1.75882e-14	7.96125e-06	0.392	0.608	NA	NA	0.013	0.013	NA	NA
KMT-2785	OG1	10	AR_Xianbei_P_2c CE;Sarm_P_DTI_4−5c	0.194554	6.2441e-07	0.329	0.671	NA	NA	0.014	0.014	NA	NA
KMT-2785	OG1	11	AR_Xianbei_P_2c CE;Chandman_IA	2.81239e-22	7.72698e-06	-0.059	1.059	NA	NA	0.026	0.026	NA	NA
KMT-2785	OG1	12	AR_Xianbei_P_2c CE;Sarmatians_450BCE	9.70949e-10	2.77926e-06	0.25	0.75	NA	NA	0.016	0.016	NA	NA
KMT-2785	OG1	13	Mongolia_EIA_SlabGrave1;North_Caucasus_7−11c CE	6.4287e-17	7.52998e-06	0.318	0.682	NA	NA	0.013	0.013	NA	NA
KMT-2785	OG1	14	Mongolia_EIA_SlabGrave1;Lon_P_north_6c CE	6.23648e-06	1.0346e-06	0.364	0.636	NA	NA	0.011	0.011	NA	NA
KMT-2785	OG1	15	Mongolia_EIA_SlabGrave1;Lon_P_south_6c CE	1.05499e-23	9.11978e-06	0.393	0.607	NA	NA	0.011	0.011	NA	NA
KMT-2785	OG1	16	Mongolia_EIA_SlabGrave1;Sarm_P_DTI_4−5c	0.00540699	7.15063e-07	0.331	0.669	NA	NA	0.012	0.012	NA	NA
KMT-2785	OG1	17	Mongolia_EIA_SlabGrave1;Chandman_IA	5.23412e-31	1.05227e-05	-0.062	1.062	NA	NA	0.023	0.023	NA	NA
KMT-2785	OG1	18	Mongolia_EIA_SlabGrave1;Sarmatians_450BCE	6.83369e-20	4.7291e-06	0.248	0.752	NA	NA	0.014	0.014	NA	NA
KMT-2785	OG1	19	China_IA;North_Caucasus_7−11c CE	4.2771e-19	5.74377e-06	0.617	0.383	NA	NA	0.027	0.027	NA	NA
KMT-2785	OG1	20	China_IA;Lon_P_north_6c CE	2.76703e-10	3.7578e-06	0.646	0.354	NA	NA	0.021	0.021	NA	NA
KMT-2785	OG1	21	China_IA;Lon_P_south_6c CE	3.34972e-10	3.4049e-06	0.683	0.317	NA	NA	0.02	0.02	NA	NA
KMT-2785	OG1	22	China_IA;Sarm_P_DTI_4−5c	6.18219e-10	3.4063e-06	0.608	0.392	NA	NA	0.024	0.024	NA	NA
KMT-2785	OG1	23	China_IA;Chandman_IA	1.03174e-23	1.38663e-05	-0.829	1.829	NA	NA	0.242	0.242	NA	NA
KMT-2785	OG1	24	China_IA;Sarmatians_450BCE	5.46456e-28	8.08023e-06	0.538	0.462	NA	NA	0.039	0.039	NA	NA
KMT-2785	OG1	25	lateXiongnu_P 1st c. BCE 2nd c. CE;North_Caucasus_7−11c CE;Lon_P_north_6c CE	0.00212876	6.94326e-07	0.383	0.106	0.511	NA	0.014	0.069	0.063	NA
KMT-2785	OG1	26	lateXiongnu_P 1st c. BCE 2nd c. CE;North_Caucasus_7−11c CE;Lon_P_south_6c CE	7.40645e-15	8.09435e-06	0.369	0.442	0.19	NA	0.02	0.133	0.117	NA
KMT-2785	OG1	27	lateXiongnu_P 1st c. BCE 2nd c. CE;North_Caucasus_7−11c CE;Sarm_P_DTI_4−5c	0.0551492	4.95058e-07	0.369	-0.215	0.847	NA	0.014	0.11	0.106	NA
KMT-2785	OG1	28	lateXiongnu_P 1st c. BCE 2nd c. CE;North_Caucasus_7−11c CE;Chandman_IA	3.89163e-13	4.41039e-06	0.23	0.484	0.285	NA	0.037	0.051	0.084	NA
KMT-2785	OG1	29	lateXiongnu_P 1st c. BCE 2nd c. CE;North_Caucasus_7−11c CE;Sarmatians_450BCE	1.46038e-12	4.18926e-06	0.31	0.387	0.303	NA	0.017	0.073	0.082	NA
KMT-2785	OG1	30	AR_Xianbei_P_2c CE;North_Caucasus_7−11c CE;Lon_P_north_6c CE	0.0480345	6.5061e-07	0.356	0.08	0.564	NA	0.015	0.084	0.077	NA
KMT-2785	OG1	31	AR_Xianbei_P_2c CE;North_Caucasus_7−11c CE;Lon_P_south_6c CE	2.46236e-12	6.28674e-06	0.316	0.669	0.015	NA	0.05	0.438	0.389	NA
KMT-2785	OG1	32	AR_Xianbei_P_2c CE;North_Caucasus_7−11c CE;Sarm_P_DTI_4−5c	0.232069	1.33332e-06	0.338	-0.196	0.858	NA	0.015	0.121	0.117	NA
KMT-2785	OG1	33	AR_Xianbei_P_2c CE;North_Caucasus_7−11c CE;Chandman_IA	2.33127e-08	2.40252e-06	0.177	0.455	0.369	NA	0.036	0.057	0.088	NA
KMT-2785	OG1	34	AR_Xianbei_P_2c CE;North_Caucasus_7−11c CE;Sarmatians_450BCE	3.01187e-07	2.16261e-06	0.274	0.301	0.426	NA	0.017	0.086	0.093	NA
KMT-2785	OG1	35	Mongolia_EIA_SlabGrave1;North_Caucasus_7−11c CE;Lon_P_north_6c CE	4.65343e-06	1.08187e-06	0.349	0.151	0.5	NA	0.013	0.071	0.065	NA
KMT-2785	OG1	36	Mongolia_EIA_SlabGrave1;North_Caucasus_7−11c CE;Lon_P_south_6c CE	3.04511e-17	7.84171e-06	0.324	0.61	0.065	NA	0.019	0.143	0.129	NA
KMT-2785	OG1	37	Mongolia_EIA_SlabGrave1;North_Caucasus_7−11c CE;Sarm_P_DTI_4−5c	0.0024042	1.22274e-06	0.34	-0.228	0.888	NA	0.013	0.12	0.116	NA
KMT-2785	OG1	38	Mongolia_EIA_SlabGrave1;North_Caucasus_7−11c CE;Chandman_IA	4.53695e-14	3.90956e-06	0.198	0.48	0.322	NA	0.034	0.054	0.085	NA
KMT-2785	OG1	39	Mongolia_EIA_SlabGrave1;North_Caucasus_7−11c CE;Sarmatians_450BCE	7.82155e-14	3.66928e-06	0.283	0.391	0.326	NA	0.015	0.075	0.082	NA
KMT-2785	OG1	40	China_IA;North_Caucasus_7−11c CE;Lon_P_north_6c CE	2.38272e-10	4.20813e-06	0.674	-0.142	0.468	NA	0.029	0.092	0.076	NA
KMT-2785	OG1	41	China_IA;North_Caucasus_7−11c CE;Lon_P_south_6c CE	0.000163315	1.7412e-06	0.89	-0.834	0.943	NA	0.058	0.224	0.171	NA
KMT-2785	OG1	42	China_IA;North_Caucasus_7−11c CE;Sarm_P_DTI_4−5c	8.20289e-07	5.60322e-06	0.66	-0.51	0.85	NA	0.03	0.158	0.144	NA
KMT-2785	OG1	43	China_IA;North_Caucasus_7−11c CE;Chandman_IA	1.09546e-19	5.40912e-06	0.287	0.31	0.403	NA	0.476	0.106	0.578	NA
KMT-2785	OG1	44	China_IA;North_Caucasus_7−11c CE;Sarmatians_450BCE	6.11969e-19	7.2974e-06	0.684	0.542	-0.227	NA	0.049	0.101	0.137	NA
MSG-1	OG1	1	lateXiongnu_P 1st c. BCE 2nd c. CE;North_Caucasus_7−11c CE	0.0276982	6.7595e-07	0.93	0.07	NA	NA	0.014	0.014	NA	NA
MSG-1	OG1	2	lateXiongnu_P 1st c. BCE 2nd c. CE;Lon_P_north_6c CE	0.0210226	9.1325e-07	0.935	0.065	NA	NA	0.013	0.013	NA	NA
MSG-1	OG1	3	lateXiongnu_P 1st c. BCE 2nd c. CE;Lon_P_south_6c CE	0.0407124	6.80569e-07	0.937	0.063	NA	NA	0.012	0.012	NA	NA
MSG-1	OG1	4	lateXiongnu_P 1st c. BCE 2nd c. CE;Sarm_P_DTI_4−5c	0.0378798	8.7776e-07	0.929	0.071	NA	NA	0.014	0.014	NA	NA
MSG-1	OG1	5	lateXiongnu_P 1st c. BCE 2nd c. CE;Chandman_IA	0.00126905	1.07251e-06	0.899	0.101	NA	NA	0.024	0.024	NA	NA
MSG-1	OG1	6	lateXiongnu_P 1st c. BCE 2nd c. CE;Sarmatians_450BCE	0.00401409	9.78691e-07	0.926	0.074	NA	NA	0.016	0.016	NA	NA
MSG-1	OG1	7	AR_Xianbei_P_2c CE;North_Caucasus_7−11c CE	0.442985	7.3605e-07	0.879	0.121	NA	NA	0.016	0.016	NA	NA
MSG-1	OG1	8	AR_Xianbei_P_2c CE;Lon_P_north_6c CE	0.471134	8.83327e-07	0.89	0.11	NA	NA	0.015	0.015	NA	NA
MSG-1	OG1	9	AR_Xianbei_P_2c CE;Lon_P_south_6c CE	0.191672	1.01016e-06	0.897	0.103	NA	NA	0.015	0.015	NA	NA
MSG-1	OG1	10	AR_Xianbei_P_2c CE;Sarm_P_DTI_4−5c	0.511435	9.84509e-07	0.882	0.118	NA	NA	0.016	0.016	NA	NA
MSG-1	OG1	11	AR_Xianbei_P_2c CE;Chandman_IA	0.40889	9.85643e-07	0.809	0.191	NA	NA	0.025	0.025	NA	NA
MSG-1	OG1	12	AR_Xianbei_P_2c CE;Sarmatians_450BCE	0.500053	7.84604e-07	0.866	0.134	NA	NA	0.018	0.018	NA	NA
MSG-1	OG1	13	Mongolia_EIA_SlabGrave1;North_Caucasus_7−11c CE	3.90306e-08	2.37414e-06	0.861	0.139	NA	NA	0.013	0.013	NA	NA
MSG-1	OG1	14	Mongolia_EIA_SlabGrave1;Lon_P_north_6c CE	1.65843e-09	3.70373e-06	0.873	0.127	NA	NA	0.012	0.012	NA	NA
MSG-1	OG1	15	Mongolia_EIA_SlabGrave1;Lon_P_south_6c CE	1.86967e-09	3.00161e-06	0.881	0.119	NA	NA	0.011	0.011	NA	NA
MSG-1	OG1	16	Mongolia_EIA_SlabGrave1;Sarm_P_DTI_4−5c	3.46764e-08	3.4118e-06	0.863	0.137	NA	NA	0.013	0.013	NA	NA
MSG-1	OG1	17	Mongolia_EIA_SlabGrave1;Chandman_IA	2.03644e-10	3.77177e-06	0.785	0.215	NA	NA	0.022	0.022	NA	NA
MSG-1	OG1	18	Mongolia_EIA_SlabGrave1;Sarmatians_450BCE	9.46745e-10	3.52864e-06	0.847	0.153	NA	NA	0.015	0.015	NA	NA
MSG-1	OG1	19	China_IA;North_Caucasus_7−11c CE	3.19197e-51	3.4293e-05	1.646	-0.646	NA	NA	0.043	0.043	NA	NA
MSG-1	OG1	20	China_IA;Lon_P_north_6c CE	3.98922e-52	2.73663e-05	1.521	-0.521	NA	NA	0.031	0.031	NA	NA
MSG-1	OG1	21	China_IA;Lon_P_south_6c CE	3.12738e-75	4.35415e-05	1.399	-0.399	NA	NA	0.029	0.029	NA	NA
MSG-1	OG1	22	China_IA;Sarm_P_DTI_4−5c	1.74131e-50	2.73322e-05	1.604	-0.604	NA	NA	0.038	0.038	NA	NA
MSG-1	OG1	23	China_IA;Chandman_IA	9.0395e-15	2.33124e-05	4.024	-3.024	NA	NA	0.3	0.3	NA	NA
MSG-1	OG1	24	China_IA;Sarmatians_450BCE	3.78407e-16	1.05421e-05	1.982	-0.982	NA	NA	0.053	0.053	NA	NA
MSG-1	OG1	25	lateXiongnu_P 1st c. BCE 2nd c. CE;North_Caucasus_7−11c CE;Lon_P_north_6c CE	0.00553873	8.23998e-07	0.925	0.059	0.016	NA	0.014	0.06	0.055	NA
MSG-1	OG1	26	lateXiongnu_P 1st c. BCE 2nd c. CE;North_Caucasus_7−11c CE;Lon_P_south_6c CE	0.0236821	7.39949e-07	0.931	0.027	0.042	NA	0.017	0.083	0.072	NA
MSG-1	OG1	27	lateXiongnu_P 1st c. BCE 2nd c. CE;North_Caucasus_7−11c CE;Sarm_P_DTI_4−5c	0.00364234	1.06492e-06	0.928	-0.029	0.101	NA	0.014	0.088	0.085	NA
MSG-1	OG1	28	lateXiongnu_P 1st c. BCE 2nd c. CE;North_Caucasus_7−11c CE;Chandman_IA	0.0223573	5.62412e-07	0.959	0.112	-0.071	NA	0.032	0.037	0.063	NA
MSG-1	OG1	29	lateXiongnu_P 1st c. BCE 2nd c. CE;North_Caucasus_7−11c CE;Sarmatians_450BCE	0.0122647	5.99159e-07	0.936	0.122	-0.057	NA	0.017	0.051	0.058	NA
MSG-1	OG1	30	AR_Xianbei_P_2c CE;North_Caucasus_7−11c CE;Lon_P_north_6c CE	0.314911	8.37861e-07	0.882	0.055	0.063	NA	0.017	0.092	0.084	NA
MSG-1	OG1	31	AR_Xianbei_P_2c CE;North_Caucasus_7−11c CE;Lon_P_south_6c CE	0.31292	8.73863e-07	0.872	0.192	-0.064	NA	0.021	0.128	0.114	NA
MSG-1	OG1	32	AR_Xianbei_P_2c CE;North_Caucasus_7−11c CE;Sarm_P_DTI_4−5c	0.283385	1.05803e-06	0.88	0.005	0.115	NA	0.017	0.125	0.121	NA
MSG-1	OG1	33	AR_Xianbei_P_2c CE;North_Caucasus_7−11c CE;Chandman_IA	0.432275	7.61308e-07	0.841	0.068	0.091	NA	0.038	0.056	0.088	NA
MSG-1	OG1	34	AR_Xianbei_P_2c CE;North_Caucasus_7−11c CE;Sarmatians_450BCE	0.379237	7.65412e-07	0.868	0.046	0.086	NA	0.019	0.079	0.087	NA
MSG-1	OG1	35	Mongolia_EIA_SlabGrave1;North_Caucasus_7−11c CE;Lon_P_north_6c CE	4.31093e-09	2.69523e-06	0.856	0.146	-0.002	NA	0.014	0.065	0.06	NA
MSG-1	OG1	36	Mongolia_EIA_SlabGrave1;North_Caucasus_7−11c CE;Lon_P_south_6c CE	1.6335e-07	2.61361e-06	0.841	0.285	-0.126	NA	0.017	0.094	0.082	NA
MSG-1	OG1	37	Mongolia_EIA_SlabGrave1;North_Caucasus_7−11c CE;Sarm_P_DTI_4−5c	2.48691e-09	3.40885e-06	0.86	0.018	0.121	NA	0.013	0.101	0.098	NA
MSG-1	OG1	38	Mongolia_EIA_SlabGrave1;North_Caucasus_7−11c CE;Chandman_IA	1.9689e-08	2.5535e-06	0.852	0.132	0.016	NA	0.031	0.041	0.066	NA
MSG-1	OG1	39	Mongolia_EIA_SlabGrave1;North_Caucasus_7−11c CE;Sarmatians_450BCE	7.03978e-09	2.53513e-06	0.858	0.139	0.003	NA	0.016	0.055	0.062	NA
MSG-1	OG1	40	China_IA;North_Caucasus_7−11c CE;Lon_P_north_6c CE	5.87047e-51	3.20666e-05	1.59	-0.345	-0.245	NA	0.054	0.193	0.152	NA
MSG-1	OG1	41	China_IA;North_Caucasus_7−11c CE;Lon_P_south_6c CE	2.85043e-11	5.54414e-05	2.452	-4.31	2.858	NA	0.165	0.707	0.556	NA
MSG-1	OG1	42	China_IA;North_Caucasus_7−11c CE;Sarm_P_DTI_4−5c	1.7365e-31	1.50022	23.701	-354.488	331.787	NA	44061	700467	656406	NA
MSG-1	OG1	43	China_IA;North_Caucasus_7−11c CE;Chandman_IA	7.41635e-15	2.45393e-05	4.026	0.006	-3.033	NA	0.487	0.146	0.608	NA
MSG-1	OG1	44	China_IA;North_Caucasus_7−11c CE;Sarmatians_450BCE	3.45754e-11	7.93252e-06	2.068	0.492	-1.56	NA	0.063	0.12	0.161	NA
VZ-12673	OG1	1	lateXiongnu_P 1st c. BCE 2nd c. CE;North_Caucasus_7−11c CE	0.000222111	1.18656e-06	0.858	0.142	NA	NA	0.013	0.013	NA	NA
VZ-12673	OG1	2	lateXiongnu_P 1st c. BCE 2nd c. CE;Lon_P_north_6c CE	0.00011987	1.87629e-06	0.87	0.13	NA	NA	0.012	0.012	NA	NA
VZ-12673	OG1	3	lateXiongnu_P 1st c. BCE 2nd c. CE;Lon_P_south_6c CE	1.5073e-07	2.22308e-06	0.887	0.113	NA	NA	0.012	0.012	NA	NA
VZ-12673	OG1	4	lateXiongnu_P 1st c. BCE 2nd c. CE;Sarm_P_DTI_4−5c	0.000412864	1.60954e-06	0.861	0.139	NA	NA	0.013	0.013	NA	NA
VZ-12673	OG1	5	lateXiongnu_P 1st c. BCE 2nd c. CE;Chandman_IA	0.0195252	1.50804e-06	0.749	0.251	NA	NA	0.022	0.022	NA	NA
VZ-12673	OG1	6	lateXiongnu_P 1st c. BCE 2nd c. CE;Sarmatians_450BCE	0.0164046	1.27846e-06	0.829	0.171	NA	NA	0.015	0.015	NA	NA
VZ-12673	OG1	7	AR_Xianbei_P_2c CE;North_Caucasus_7−11c CE	8.86372e-05	2.04862e-06	0.821	0.179	NA	NA	0.015	0.015	NA	NA
VZ-12673	OG1	8	AR_Xianbei_P_2c CE;Lon_P_north_6c CE	0.000604962	1.64241e-06	0.833	0.167	NA	NA	0.014	0.014	NA	NA
VZ-12673	OG1	9	AR_Xianbei_P_2c CE;Lon_P_south_6c CE	3.32167e-07	2.86106e-06	0.851	0.149	NA	NA	0.014	0.014	NA	NA
VZ-12673	OG1	10	AR_Xianbei_P_2c CE;Sarm_P_DTI_4−5c	0.000855568	1.5745e-06	0.823	0.177	NA	NA	0.015	0.015	NA	NA
VZ-12673	OG1	11	AR_Xianbei_P_2c CE;Chandman_IA	0.246518	4.75626e-07	0.689	0.311	NA	NA	0.023	0.023	NA	NA
VZ-12673	OG1	12	AR_Xianbei_P_2c CE;Sarmatians_450BCE	0.07677	7.61073e-07	0.786	0.214	NA	NA	0.017	0.017	NA	NA
VZ-12673	OG1	13	Mongolia_EIA_SlabGrave1;North_Caucasus_7−11c CE	1.81088e-12	3.0668e-06	0.792	0.208	NA	NA	0.013	0.013	NA	NA
VZ-12673	OG1	14	Mongolia_EIA_SlabGrave1;Lon_P_north_6c CE	4.1854e-14	5.24267e-06	0.811	0.189	NA	NA	0.012	0.012	NA	NA
VZ-12673	OG1	15	Mongolia_EIA_SlabGrave1;Lon_P_south_6c CE	1.36865e-19	5.20982e-06	0.832	0.168	NA	NA	0.011	0.011	NA	NA
VZ-12673	OG1	16	Mongolia_EIA_SlabGrave1;Sarm_P_DTI_4−5c	3.82227e-12	4.64905e-06	0.798	0.202	NA	NA	0.012	0.012	NA	NA
VZ-12673	OG1	17	Mongolia_EIA_SlabGrave1;Chandman_IA	2.68813e-08	4.26716e-06	0.656	0.344	NA	NA	0.02	0.02	NA	NA
VZ-12673	OG1	18	Mongolia_EIA_SlabGrave1;Sarmatians_450BCE	4.39059e-09	4.03325e-06	0.759	0.241	NA	NA	0.014	0.014	NA	NA
VZ-12673	OG1	19	China_IA;North_Caucasus_7−11c CE	2.57993e-27	2.17214e-05	1.544	-0.544	NA	NA	0.035	0.035	NA	NA
VZ-12673	OG1	20	China_IA;Lon_P_north_6c CE	2.68404e-29	1.68783e-05	1.443	-0.443	NA	NA	0.027	0.027	NA	NA
VZ-12673	OG1	21	China_IA;Lon_P_south_6c CE	3.23633e-41	2.75295e-05	1.369	-0.369	NA	NA	0.025	0.025	NA	NA
VZ-12673	OG1	22	China_IA;Sarm_P_DTI_4−5c	8.09445e-29	1.69874e-05	1.496	-0.496	NA	NA	0.032	0.032	NA	NA
VZ-12673	OG1	23	China_IA;Chandman_IA	1.79885e-11	1.48953e-05	3.355	-2.355	NA	NA	0.246	0.246	NA	NA
VZ-12673	OG1	24	China_IA;Sarmatians_450BCE	2.75386e-09	6.64141e-06	1.778	-0.778	NA	NA	0.046	0.046	NA	NA
VZ-12673	OG1	25	lateXiongnu_P 1st c. BCE 2nd c. CE;North_Caucasus_7−11c CE;Lon_P_north_6c CE	2.48629e-05	1.51212e-06	0.858	0.077	0.065	NA	0.014	0.063	0.057	NA
VZ-12673	OG1	26	lateXiongnu_P 1st c. BCE 2nd c. CE;North_Caucasus_7−11c CE;Lon_P_south_6c CE	0.00937716	7.63482e-07	0.822	0.414	-0.236	NA	0.017	0.085	0.073	NA
VZ-12673	OG1	27	lateXiongnu_P 1st c. BCE 2nd c. CE;North_Caucasus_7−11c CE;Sarm_P_DTI_4−5c	2.74001e-05	1.49962e-06	0.857	0.03	0.112	NA	0.014	0.111	0.107	NA
VZ-12673	OG1	28	lateXiongnu_P 1st c. BCE 2nd c. CE;North_Caucasus_7−11c CE;Chandman_IA	0.00998975	1.39004e-06	0.755	0.015	0.231	NA	0.032	0.039	0.066	NA
VZ-12673	OG1	29	lateXiongnu_P 1st c. BCE 2nd c. CE;North_Caucasus_7−11c CE;Sarmatians_450BCE	0.00540029	1.53447e-06	0.821	-0.044	0.223	NA	0.016	0.054	0.061	NA
VZ-12673	OG1	30	AR_Xianbei_P_2c CE;North_Caucasus_7−11c CE;Lon_P_north_6c CE	0.000182631	1.70107e-06	0.834	-0.022	0.188	NA	0.017	0.098	0.09	NA
VZ-12673	OG1	31	AR_Xianbei_P_2c CE;North_Caucasus_7−11c CE;Lon_P_south_6c CE	0.00490712	1.30644e-06	0.768	0.625	-0.393	NA	0.024	0.15	0.131	NA
VZ-12673	OG1	32	AR_Xianbei_P_2c CE;North_Caucasus_7−11c CE;Sarm_P_DTI_4−5c	0.000342197	1.67876e-06	0.828	-0.14	0.312	NA	0.016	0.162	0.156	NA
VZ-12673	OG1	33	AR_Xianbei_P_2c CE;North_Caucasus_7−11c CE;Chandman_IA	0.245015	5.94535e-07	0.66	-0.053	0.392	NA	0.035	0.049	0.078	NA
VZ-12673	OG1	34	AR_Xianbei_P_2c CE;North_Caucasus_7−11c CE;Sarmatians_450BCE	0.238078	6.58353e-07	0.77	-0.168	0.397	NA	0.018	0.074	0.082	NA
VZ-12673	OG1	35	Mongolia_EIA_SlabGrave1;North_Caucasus_7−11c CE;Lon_P_north_6c CE	7.13814e-14	3.79436e-06	0.792	0.159	0.049	NA	0.014	0.07	0.064	NA
VZ-12673	OG1	36	Mongolia_EIA_SlabGrave1;North_Caucasus_7−11c CE;Lon_P_south_6c CE	7.46981e-07	2.03182e-06	0.741	0.647	-0.388	NA	0.017	0.1	0.088	NA
VZ-12673	OG1	37	Mongolia_EIA_SlabGrave1;North_Caucasus_7−11c CE;Sarm_P_DTI_4−5c	2.38269e-13	4.22167e-06	0.793	0.056	0.151	NA	0.014	0.15	0.144	NA
VZ-12673	OG1	38	Mongolia_EIA_SlabGrave1;North_Caucasus_7−11c CE;Chandman_IA	1.1832e-08	4.04055e-06	0.665	0.021	0.314	NA	0.031	0.044	0.07	NA
VZ-12673	OG1	39	Mongolia_EIA_SlabGrave1;North_Caucasus_7−11c CE;Sarmatians_450BCE	9.29953e-10	4.3929e-06	0.754	-0.032	0.278	NA	0.015	0.06	0.067	NA
VZ-12673	OG1	40	China_IA;North_Caucasus_7−11c CE;Lon_P_north_6c CE	1.46784e-27	2.09934e-05	1.512	-0.356	-0.155	NA	0.038	0.131	0.108	NA
VZ-12673	OG1	41	China_IA;North_Caucasus_7−11c CE;Lon_P_south_6c CE	4.36024e-08	2.69625e-05	2.034	-2.686	1.652	NA	0.115	0.451	0.345	NA
VZ-12673	OG1	42	China_IA;North_Caucasus_7−11c CE;Sarm_P_DTI_4−5c	3.94796e-28	2.44166e-05	1.546	-0.604	0.058	NA	0.857	10.867	10.011	NA
VZ-12673	OG1	43	China_IA;North_Caucasus_7−11c CE;Chandman_IA	2.89826e-11	1.37143e-05	3.027	-0.137	-1.89	NA	0.337	0.102	0.419	NA
VZ-12673	OG1	44	China_IA;North_Caucasus_7−11c CE;Sarmatians_450BCE	1.9085e-08	4.82347e-06	1.823	0.238	-1.061	NA	0.055	0.104	0.14	NA
XXX001.A181029	OG1	1	lateXiongnu_P 1st c. BCE 2nd c. CE;North_Caucasus_7−11c CE	4.17129e-34	1.77242e-05	0.136	0.864	NA	NA	0.015	0.015	NA	NA
XXX001.A181029	OG1	2	lateXiongnu_P 1st c. BCE 2nd c. CE;Lon_P_north_6c CE	5.54949e-18	6.89703e-06	0.202	0.798	NA	NA	0.013	0.013	NA	NA
XXX001.A181029	OG1	3	lateXiongnu_P 1st c. BCE 2nd c. CE;Lon_P_south_6c CE	2.12236e-62	2.92964e-05	0.248	0.752	NA	NA	0.013	0.013	NA	NA
XXX001.A181029	OG1	4	lateXiongnu_P 1st c. BCE 2nd c. CE;Sarm_P_DTI_4−5c	1.26659e-16	6.52449e-06	0.151	0.849	NA	NA	0.014	0.014	NA	NA
XXX001.A181029	OG1	5	lateXiongnu_P 1st c. BCE 2nd c. CE;Chandman_IA	1.90798e-08	6.27394e-06	-0.41	1.41	NA	NA	0.026	0.026	NA	NA
XXX001.A181029	OG1	6	lateXiongnu_P 1st c. BCE 2nd c. CE;Sarmatians_450BCE	0.0884521	9.0439e-07	0.031	0.969	NA	NA	0.016	0.016	NA	NA
XXX001.A181029	OG1	7	AR_Xianbei_P_2c CE;North_Caucasus_7−11c CE	1.0766e-26	1.22203e-05	0.114	0.886	NA	NA	0.017	0.017	NA	NA
XXX001.A181029	OG1	8	AR_Xianbei_P_2c CE;Lon_P_north_6c CE	1.61918e-15	6.09897e-06	0.182	0.818	NA	NA	0.014	0.014	NA	NA
XXX001.A181029	OG1	9	AR_Xianbei_P_2c CE;Lon_P_south_6c CE	1.11128e-52	2.24564e-05	0.228	0.772	NA	NA	0.015	0.015	NA	NA
XXX001.A181029	OG1	10	AR_Xianbei_P_2c CE;Sarm_P_DTI_4−5c	8.74147e-14	5.46554e-06	0.14	0.86	NA	NA	0.015	0.015	NA	NA
XXX001.A181029	OG1	11	AR_Xianbei_P_2c CE;Chandman_IA	3.53134e-06	5.27657e-06	-0.379	1.379	NA	NA	0.026	0.026	NA	NA
XXX001.A181029	OG1	12	AR_Xianbei_P_2c CE;Sarmatians_450BCE	0.42252	4.90105e-07	0.019	0.981	NA	NA	0.017	0.017	NA	NA
XXX001.A181029	OG1	13	Mongolia_EIA_SlabGrave1;North_Caucasus_7−11c CE	4.85667e-34	1.7215e-05	0.125	0.875	NA	NA	0.014	0.014	NA	NA
XXX001.A181029	OG1	14	Mongolia_EIA_SlabGrave1;Lon_P_north_6c CE	1.87078e-19	7.33787e-06	0.185	0.815	NA	NA	0.012	0.012	NA	NA
XXX001.A181029	OG1	15	Mongolia_EIA_SlabGrave1;Lon_P_south_6c CE	1.14907e-64	2.90867e-05	0.227	0.773	NA	NA	0.012	0.012	NA	NA
XXX001.A181029	OG1	16	Mongolia_EIA_SlabGrave1;Sarm_P_DTI_4−5c	6.56845e-17	6.70117e-06	0.139	0.861	NA	NA	0.013	0.013	NA	NA
XXX001.A181029	OG1	17	Mongolia_EIA_SlabGrave1;Chandman_IA	6.7791e-07	5.09878e-06	-0.369	1.369	NA	NA	0.022	0.022	NA	NA
XXX001.A181029	OG1	18	Mongolia_EIA_SlabGrave1;Sarmatians_450BCE	0.0758622	9.23511e-07	0.027	0.973	NA	NA	0.014	0.014	NA	NA
XXX001.A181029	OG1	19	China_IA;North_Caucasus_7−11c CE	7.97932e-23	1.05709e-05	0.324	0.676	NA	NA	0.028	0.028	NA	NA
XXX001.A181029	OG1	20	China_IA;Lon_P_north_6c CE	0.000451832	1.95638e-06	0.387	0.613	NA	NA	0.021	0.021	NA	NA
XXX001.A181029	OG1	21	China_IA;Lon_P_south_6c CE	8.54252e-26	1.19646e-05	0.489	0.511	NA	NA	0.021	0.021	NA	NA
XXX001.A181029	OG1	22	China_IA;Sarm_P_DTI_4−5c	9.42812e-08	2.86117e-06	0.324	0.676	NA	NA	0.026	0.026	NA	NA
XXX001.A181029	OG1	23	China_IA;Chandman_IA	2.10247e-10	1.03932e-05	-1.822	2.822	NA	NA	0.198	0.198	NA	NA
XXX001.A181029	OG1	24	China_IA;Sarmatians_450BCE	0.061295	8.82317e-07	0.046	0.954	NA	NA	0.034	0.034	NA	NA
XXX001.A181029	OG1	25	lateXiongnu_P 1st c. BCE 2nd c. CE;North_Caucasus_7−11c CE;Lon_P_north_6c CE	1.45539e-18	6.89404e-06	0.189	0.132	0.678	NA	0.016	0.097	0.088	NA
XXX001.A181029	OG1	26	lateXiongnu_P 1st c. BCE 2nd c. CE;North_Caucasus_7−11c CE;Lon_P_south_6c CE	9.41542e-24	2.0179e-05	0.033	1.824	-0.857	NA	0.035	0.266	0.236	NA
XXX001.A181029	OG1	27	lateXiongnu_P 1st c. BCE 2nd c. CE;North_Caucasus_7−11c CE;Sarm_P_DTI_4−5c	4.56702e-16	8.26691e-06	0.167	-0.438	1.27	NA	0.017	0.267	0.259	NA
XXX001.A181029	OG1	28	lateXiongnu_P 1st c. BCE 2nd c. CE;North_Caucasus_7−11c CE;Chandman_IA	0.00350188	1.06646e-06	-0.247	0.29	0.957	NA	0.035	0.048	0.078	NA
XXX001.A181029	OG1	29	lateXiongnu_P 1st c. BCE 2nd c. CE;North_Caucasus_7−11c CE;Sarmatians_450BCE	0.0328144	8.51519e-07	0.036	0.048	0.916	NA	0.016	0.064	0.071	NA
XXX001.A181029	OG1	30	AR_Xianbei_P_2c CE;North_Caucasus_7−11c CE;Lon_P_north_6c CE	6.54437e-16	6.11124e-06	0.177	0.055	0.768	NA	0.018	0.135	0.125	NA
XXX001.A181029	OG1	31	AR_Xianbei_P_2c CE;North_Caucasus_7−11c CE;Lon_P_south_6c CE	1.67546e-11	1.32087e-05	-0.053	2.479	-1.427	NA	0.048	0.383	0.342	NA
XXX001.A181029	OG1	32	AR_Xianbei_P_2c CE;North_Caucasus_7−11c CE;Sarm_P_DTI_4−5c	3.76841e-12	9.73836e-06	0.16	-0.544	1.384	NA	0.019	0.274	0.266	NA
XXX001.A181029	OG1	33	AR_Xianbei_P_2c CE;North_Caucasus_7−11c CE;Chandman_IA	0.0363275	8.92576e-07	-0.234	0.29	0.943	NA	0.036	0.055	0.086	NA
XXX001.A181029	OG1	34	AR_Xianbei_P_2c CE;North_Caucasus_7−11c CE;Sarmatians_450BCE	0.288235	5.07984e-07	0.02	0.012	0.968	NA	0.018	0.075	0.083	NA
XXX001.A181029	OG1	35	Mongolia_EIA_SlabGrave1;North_Caucasus_7−11c CE;Lon_P_north_6c CE	1.22109e-19	7.22151e-06	0.171	0.169	0.66	NA	0.014	0.098	0.09	NA
XXX001.A181029	OG1	36	Mongolia_EIA_SlabGrave1;North_Caucasus_7−11c CE;Lon_P_south_6c CE	2.18883e-23	1.95934e-05	0.034	1.813	-0.846	NA	0.03	0.245	0.219	NA
XXX001.A181029	OG1	37	Mongolia_EIA_SlabGrave1;North_Caucasus_7−11c CE;Sarm_P_DTI_4−5c	2.15373e-16	8.93777e-06	0.154	-0.443	1.289	NA	0.016	0.279	0.272	NA
XXX001.A181029	OG1	38	Mongolia_EIA_SlabGrave1;North_Caucasus_7−11c CE;Chandman_IA	0.0090681	1.05906e-06	-0.232	0.269	0.963	NA	0.032	0.05	0.078	NA
XXX001.A181029	OG1	39	Mongolia_EIA_SlabGrave1;North_Caucasus_7−11c CE;Sarmatians_450BCE	0.0305019	8.55076e-07	0.033	0.05	0.917	NA	0.015	0.065	0.071	NA
XXX001.A181029	OG1	40	China_IA;North_Caucasus_7−11c CE;Lon_P_north_6c CE	0.000365112	1.99186e-06	0.402	-0.089	0.686	NA	0.027	0.085	0.072	NA
XXX001.A181029	OG1	41	China_IA;North_Caucasus_7−11c CE;Lon_P_south_6c CE	1.81843e-21	2.40916e-05	-0.081	2.401	-1.32	NA	0.856	3.771	2.916	NA
XXX001.A181029	OG1	42	China_IA;North_Caucasus_7−11c CE;Sarm_P_DTI_4−5c	4.45464e-06	3.57226e-06	0.355	-0.422	1.066	NA	0.029	0.171	0.162	NA
XXX001.A181029	OG1	43	China_IA;North_Caucasus_7−11c CE;Chandman_IA	6.01439e-05	1.56744e-06	-0.855	0.383	1.472	NA	0.18	0.055	0.222	NA
XXX001.A181029	OG1	44	China_IA;North_Caucasus_7−11c CE;Sarmatians_450BCE	0.0376373	8.85315e-07	0.054	0.037	0.91	NA	0.037	0.067	0.088	NA
czu002	OG1	1	lateXiongnu_P 1st c. BCE 2nd c. CE;North_Caucasus_7−11c CE	0.197416	5.39758e-07	0.84	0.16	NA	NA	0.048	0.048	NA	NA
czu002	OG1	2	lateXiongnu_P 1st c. BCE 2nd c. CE;Lon_P_north_6c CE	0.362678	4.38963e-07	0.857	0.143	NA	NA	0.04	0.04	NA	NA
czu002	OG1	3	lateXiongnu_P 1st c. BCE 2nd c. CE;Lon_P_south_6c CE	0.140452	6.36509e-07	0.869	0.131	NA	NA	0.04	0.04	NA	NA
czu002	OG1	4	lateXiongnu_P 1st c. BCE 2nd c. CE;Sarm_P_DTI_4−5c	0.278984	4.75568e-07	0.836	0.164	NA	NA	0.044	0.044	NA	NA
czu002	OG1	5	lateXiongnu_P 1st c. BCE 2nd c. CE;Chandman_IA	0.396739	5.36942e-07	0.734	0.266	NA	NA	0.072	0.072	NA	NA
czu002	OG1	6	lateXiongnu_P 1st c. BCE 2nd c. CE;Sarmatians_450BCE	0.441717	4.17355e-07	0.806	0.194	NA	NA	0.049	0.049	NA	NA
czu002	OG1	7	AR_Xianbei_P_2c CE;North_Caucasus_7−11c CE	0.199271	1.57337e-07	0.925	0.075	NA	NA	0.099	0.099	NA	NA
czu002	OG1	8	AR_Xianbei_P_2c CE;Lon_P_north_6c CE	0.257444	1.74735e-07	0.904	0.096	NA	NA	0.083	0.083	NA	NA
czu002	OG1	9	AR_Xianbei_P_2c CE;Lon_P_south_6c CE	0.189739	1.57128e-07	0.881	0.119	NA	NA	0.088	0.088	NA	NA
czu002	OG1	10	AR_Xianbei_P_2c CE;Sarm_P_DTI_4−5c	0.179695	1.6461e-07	0.911	0.089	NA	NA	0.092	0.092	NA	NA
czu002	OG1	11	AR_Xianbei_P_2c CE;Chandman_IA	0.175651	1.53828e-07	0.889	0.111	NA	NA	0.179	0.179	NA	NA
czu002	OG1	12	AR_Xianbei_P_2c CE;Sarmatians_450BCE	0.192519	1.64548e-07	0.904	0.096	NA	NA	0.099	0.099	NA	NA
czu002	OG1	13	Mongolia_EIA_SlabGrave1;North_Caucasus_7−11c CE	0.0853613	6.86729e-07	0.753	0.247	NA	NA	0.043	0.043	NA	NA
czu002	OG1	14	Mongolia_EIA_SlabGrave1;Lon_P_north_6c CE	0.123828	5.31454e-07	0.781	0.219	NA	NA	0.037	0.037	NA	NA
czu002	OG1	15	Mongolia_EIA_SlabGrave1;Lon_P_south_6c CE	0.0434547	7.36057e-07	0.791	0.209	NA	NA	0.037	0.037	NA	NA
czu002	OG1	16	Mongolia_EIA_SlabGrave1;Sarm_P_DTI_4−5c	0.154392	5.36073e-07	0.758	0.242	NA	NA	0.04	0.04	NA	NA
czu002	OG1	17	Mongolia_EIA_SlabGrave1;Chandman_IA	0.257353	6.17713e-07	0.624	0.376	NA	NA	0.063	0.063	NA	NA
czu002	OG1	18	Mongolia_EIA_SlabGrave1;Sarmatians_450BCE	0.274679	4.61733e-07	0.72	0.28	NA	NA	0.045	0.045	NA	NA
czu002	OG1	19	China_IA;North_Caucasus_7−11c CE	0.134981	3.23574e-07	1.694	-0.694	NA	NA	0.18	0.18	NA	NA
czu002	OG1	20	China_IA;Lon_P_north_6c CE	0.339175	2.87009e-07	1.567	-0.567	NA	NA	0.121	0.121	NA	NA
czu002	OG1	21	China_IA;Lon_P_south_6c CE	0.167372	2.79818e-07	1.487	-0.487	NA	NA	0.113	0.113	NA	NA
czu002	OG1	22	China_IA;Sarm_P_DTI_4−5c	0.29723	4.84298e-07	1.656	-0.656	NA	NA	0.156	0.156	NA	NA
czu002	OG1	23	China_IA;Chandman_IA	0.784126	1.09506e-06	5.773	-4.773	NA	NA	3.297	3.297	NA	NA
czu002	OG1	24	China_IA;Sarmatians_450BCE	0.236081	4.70388e-07	1.821	-0.821	NA	NA	0.206	0.206	NA	NA
czu002	OG1	25	lateXiongnu_P 1st c. BCE 2nd c. CE;North_Caucasus_7−11c CE;Lon_P_north_6c CE	0.367609	3.25612e-07	0.881	-0.186	0.305	NA	0.058	0.289	0.251	NA
czu002	OG1	26	lateXiongnu_P 1st c. BCE 2nd c. CE;North_Caucasus_7−11c CE;Lon_P_south_6c CE	0.245266	9.40901e-07	0.718	1.089	-0.806	NA	0.294	2.14	1.852	NA
czu002	OG1	27	lateXiongnu_P 1st c. BCE 2nd c. CE;North_Caucasus_7−11c CE;Sarm_P_DTI_4−5c	0.393385	2.78178e-07	0.854	-0.371	0.518	NA	0.05	0.399	0.385	NA
czu002	OG1	28	lateXiongnu_P 1st c. BCE 2nd c. CE;North_Caucasus_7−11c CE;Chandman_IA	0.325094	5.27675e-07	0.708	-0.048	0.34	NA	0.101	0.151	0.234	NA
czu002	OG1	29	lateXiongnu_P 1st c. BCE 2nd c. CE;North_Caucasus_7−11c CE;Sarmatians_450BCE	0.568114	2.66319e-07	0.796	-0.242	0.446	NA	0.051	0.21	0.223	NA
czu002	OG1	30	AR_Xianbei_P_2c CE;North_Caucasus_7−11c CE;Lon_P_north_6c CE	0.840254	4.9423e-08	1.114	-1.733	1.619	NA	0.218	1.42	1.242	NA
czu002	OG1	31	AR_Xianbei_P_2c CE;North_Caucasus_7−11c CE;Lon_P_south_6c CE	0.93594	2.60157e-07	1.172	-4.034	3.861	NA	0.466	5.258	4.863	NA
czu002	OG1	32	AR_Xianbei_P_2c CE;North_Caucasus_7−11c CE;Sarm_P_DTI_4−5c	0.814116	8.67507e-07	1.163	-5.087	4.924	NA	0.714	12.103	11.477	NA
czu002	OG1	33	AR_Xianbei_P_2c CE;North_Caucasus_7−11c CE;Chandman_IA	0.099495	1.81883e-07	-0.15	-1.471	2.622	NA	6355.83	9114.33	15470.2	NA
czu002	OG1	34	AR_Xianbei_P_2c CE;North_Caucasus_7−11c CE;Sarmatians_450BCE	0.288742	1.33905e-07	0.838	-1.777	1.938	NA	0.282	5.031	5.269	NA
czu002	OG1	35	Mongolia_EIA_SlabGrave1;North_Caucasus_7−11c CE;Lon_P_north_6c CE	0.108721	4.83201e-07	0.787	-0.078	0.292	NA	0.065	0.42	0.369	NA
czu002	OG1	36	Mongolia_EIA_SlabGrave1;North_Caucasus_7−11c CE;Lon_P_south_6c CE	0.266881	1.19974e-06	0.6	1.507	-1.107	NA	0.252	2.024	1.779	NA
czu002	OG1	37	Mongolia_EIA_SlabGrave1;North_Caucasus_7−11c CE;Sarm_P_DTI_4−5c	0.218987	3.41014e-07	0.77	-0.375	0.605	NA	0.046	0.484	0.471	NA
czu002	OG1	38	Mongolia_EIA_SlabGrave1;North_Caucasus_7−11c CE;Chandman_IA	0.194946	6.24348e-07	0.607	-0.028	0.421	NA	0.095	0.168	0.247	NA
czu002	OG1	39	Mongolia_EIA_SlabGrave1;North_Caucasus_7−11c CE;Sarmatians_450BCE	0.29408	3.51304e-07	0.71	-0.183	0.472	NA	0.047	0.231	0.245	NA
czu002	OG1	40	China_IA;North_Caucasus_7−11c CE;Lon_P_north_6c CE	0.204071	2.63614e-07	1.621	-0.24	-0.381	NA	0.263	0.823	0.604	NA
czu002	OG1	41	China_IA;North_Caucasus_7−11c CE;Lon_P_south_6c CE	0.118835	5.5138e-07	1.987	-1.782	0.795	NA	93.535	339.96	246.428	NA
czu002	OG1	42	China_IA;North_Caucasus_7−11c CE;Sarm_P_DTI_4−5c	0.185653	7.46905e-07	1.614	0.39	-1.005	NA	0.202	1.535	1.424	NA
czu002	OG1	43	China_IA;North_Caucasus_7−11c CE;Chandman_IA	0.700852	4.08169e-06	10.436	1.048	-10.484	NA	28.128	5.347	33.371	NA
czu002	OG1	44	China_IA;North_Caucasus_7−11c CE;Sarmatians_450BCE	0.16796	3.84121e-07	1.791	-0.209	-0.582	NA	0.207	0.526	0.604	NA
HDB001.A0101.ssMod	OG1	1	lateXiongnu_P 1st c. BCE 2nd c. CE;North_Caucasus_7−11c CE	4.59289e-20	1.66518e-05	0.062	0.938	NA	NA	0.013	0.013	NA	NA
HDB001.A0101.ssMod	OG1	2	lateXiongnu_P 1st c. BCE 2nd c. CE;Lon_P_north_6c CE	2.37108e-22	8.52791e-06	0.149	0.851	NA	NA	0.011	0.011	NA	NA
HDB001.A0101.ssMod	OG1	3	lateXiongnu_P 1st c. BCE 2nd c. CE;Lon_P_south_6c CE	6.55767e-53	2.93127e-05	0.175	0.825	NA	NA	0.011	0.011	NA	NA
HDB001.A0101.ssMod	OG1	4	lateXiongnu_P 1st c. BCE 2nd c. CE;Sarm_P_DTI_4−5c	1.09369e-16	7.71232e-06	0.092	0.908	NA	NA	0.013	0.013	NA	NA
HDB001.A0101.ssMod	OG1	5	lateXiongnu_P 1st c. BCE 2nd c. CE;Chandman_IA	1.268e-20	9.35747e-06	-0.486	1.486	NA	NA	0.027	0.027	NA	NA
HDB001.A0101.ssMod	OG1	6	lateXiongnu_P 1st c. BCE 2nd c. CE;Sarmatians_450BCE	4.99345e-08	2.7113e-06	-0.028	1.028	NA	NA	0.014	0.014	NA	NA
HDB001.A0101.ssMod	OG1	7	AR_Xianbei_P_2c CE;North_Caucasus_7−11c CE	8.06526e-17	1.26583e-05	0.051	0.949	NA	NA	0.016	0.016	NA	NA
HDB001.A0101.ssMod	OG1	8	AR_Xianbei_P_2c CE;Lon_P_north_6c CE	1.46631e-13	5.44446e-06	0.134	0.866	NA	NA	0.013	0.013	NA	NA
HDB001.A0101.ssMod	OG1	9	AR_Xianbei_P_2c CE;Lon_P_south_6c CE	4.54551e-35	1.79928e-05	0.164	0.836	NA	NA	0.014	0.014	NA	NA
HDB001.A0101.ssMod	OG1	10	AR_Xianbei_P_2c CE;Sarm_P_DTI_4−5c	2.74861e-10	4.04005e-06	0.082	0.918	NA	NA	0.014	0.014	NA	NA
HDB001.A0101.ssMod	OG1	11	AR_Xianbei_P_2c CE;Chandman_IA	5.32185e-15	7.07722e-06	-0.435	1.435	NA	NA	0.029	0.029	NA	NA
HDB001.A0101.ssMod	OG1	12	AR_Xianbei_P_2c CE;Sarmatians_450BCE	3.05851e-06	2.70195e-06	-0.032	1.032	NA	NA	0.016	0.016	NA	NA
HDB001.A0101.ssMod	OG1	13	Mongolia_EIA_SlabGrave1;North_Caucasus_7−11c CE	3.26809e-20	1.61519e-05	0.056	0.944	NA	NA	0.013	0.013	NA	NA
HDB001.A0101.ssMod	OG1	14	Mongolia_EIA_SlabGrave1;Lon_P_north_6c CE	2.44372e-23	8.54943e-06	0.137	0.863	NA	NA	0.011	0.011	NA	NA
HDB001.A0101.ssMod	OG1	15	Mongolia_EIA_SlabGrave1;Lon_P_south_6c CE	1.19313e-54	2.87365e-05	0.162	0.838	NA	NA	0.011	0.011	NA	NA
HDB001.A0101.ssMod	OG1	16	Mongolia_EIA_SlabGrave1;Sarm_P_DTI_4−5c	1.09821e-16	7.55256e-06	0.085	0.915	NA	NA	0.012	0.012	NA	NA
HDB001.A0101.ssMod	OG1	17	Mongolia_EIA_SlabGrave1;Chandman_IA	7.49419e-19	8.93425e-06	-0.432	1.432	NA	NA	0.023	0.023	NA	NA
HDB001.A0101.ssMod	OG1	18	Mongolia_EIA_SlabGrave1;Sarmatians_450BCE	5.76135e-08	2.67889e-06	-0.027	1.027	NA	NA	0.013	0.013	NA	NA
HDB001.A0101.ssMod	OG1	19	China_IA;North_Caucasus_7−11c CE	1.38353e-15	1.18851e-05	0.158	0.842	NA	NA	0.027	0.027	NA	NA
HDB001.A0101.ssMod	OG1	20	China_IA;Lon_P_north_6c CE	3.3635e-12	4.31104e-06	0.286	0.714	NA	NA	0.021	0.021	NA	NA
HDB001.A0101.ssMod	OG1	21	China_IA;Lon_P_south_6c CE	3.88543e-27	1.37136e-05	0.36	0.64	NA	NA	0.022	0.022	NA	NA
HDB001.A0101.ssMod	OG1	22	China_IA;Sarm_P_DTI_4−5c	2.54525e-11	4.63562e-06	0.202	0.798	NA	NA	0.024	0.024	NA	NA
HDB001.A0101.ssMod	OG1	23	China_IA;Chandman_IA	1.51754e-10	1.50897e-05	-2.579	3.579	NA	NA	0.292	0.292	NA	NA
HDB001.A0101.ssMod	OG1	24	China_IA;Sarmatians_450BCE	5.6616e-06	2.01801e-06	-0.093	1.093	NA	NA	0.033	0.033	NA	NA
HDB001.A0101.ssMod	OG1	25	lateXiongnu_P 1st c. BCE 2nd c. CE;North_Caucasus_7−11c CE;Lon_P_north_6c CE	2.11587e-17	1.0424e-05	0.096	0.521	0.383	NA	0.016	0.123	0.112	NA
HDB001.A0101.ssMod	OG1	26	lateXiongnu_P 1st c. BCE 2nd c. CE;North_Caucasus_7−11c CE;Lon_P_south_6c CE	8.51273e-10	1.83477e-05	-0.034	1.908	-0.874	NA	0.029	0.222	0.198	NA
HDB001.A0101.ssMod	OG1	27	lateXiongnu_P 1st c. BCE 2nd c. CE;North_Caucasus_7−11c CE;Sarm_P_DTI_4−5c	4.87459e-18	8.90398e-06	0.081	0.261	0.658	NA	0.018	0.359	0.346	NA
HDB001.A0101.ssMod	OG1	28	lateXiongnu_P 1st c. BCE 2nd c. CE;North_Caucasus_7−11c CE;Chandman_IA	1.21209e-06	3.34784e-06	-0.212	0.49	0.722	NA	0.037	0.056	0.089	NA
HDB001.A0101.ssMod	OG1	29	lateXiongnu_P 1st c. BCE 2nd c. CE;North_Caucasus_7−11c CE;Sarmatians_450BCE	5.29404e-05	2.85042e-06	-0.006	0.302	0.704	NA	0.015	0.07	0.077	NA
HDB001.A0101.ssMod	OG1	30	AR_Xianbei_P_2c CE;North_Caucasus_7−11c CE;Lon_P_north_6c CE	9.26746e-13	6.17277e-06	0.105	0.301	0.594	NA	0.021	0.166	0.151	NA
HDB001.A0101.ssMod	OG1	31	AR_Xianbei_P_2c CE;North_Caucasus_7−11c CE;Lon_P_south_6c CE	8.71358e-06	1.59423e-05	-0.113	2.564	-1.451	NA	0.056	0.455	0.405	NA
HDB001.A0101.ssMod	OG1	32	AR_Xianbei_P_2c CE;North_Caucasus_7−11c CE;Sarm_P_DTI_4−5c	1.28703e-10	4.30361e-06	0.089	-0.133	1.045	NA	0.02	0.296	0.283	NA
HDB001.A0101.ssMod	OG1	33	AR_Xianbei_P_2c CE;North_Caucasus_7−11c CE;Chandman_IA	7.51421e-07	3.31884e-06	-0.204	0.477	0.727	NA	0.041	0.072	0.109	NA
HDB001.A0101.ssMod	OG1	34	AR_Xianbei_P_2c CE;North_Caucasus_7−11c CE;Sarmatians_450BCE	6.84945e-05	2.94687e-06	-0.015	0.259	0.756	NA	0.017	0.088	0.096	NA
HDB001.A0101.ssMod	OG1	35	Mongolia_EIA_SlabGrave1;North_Caucasus_7−11c CE;Lon_P_north_6c CE	9.81647e-18	1.03061e-05	0.087	0.537	0.375	NA	0.015	0.124	0.113	NA
HDB001.A0101.ssMod	OG1	36	Mongolia_EIA_SlabGrave1;North_Caucasus_7−11c CE;Lon_P_south_6c CE	8.23667e-10	1.77542e-05	-0.028	1.881	-0.853	NA	0.026	0.209	0.188	NA
HDB001.A0101.ssMod	OG1	37	Mongolia_EIA_SlabGrave1;North_Caucasus_7−11c CE;Sarm_P_DTI_4−5c	4.62846e-18	8.51571e-06	0.076	0.229	0.695	NA	0.017	0.373	0.36	NA
HDB001.A0101.ssMod	OG1	38	Mongolia_EIA_SlabGrave1;North_Caucasus_7−11c CE;Chandman_IA	1.6174e-06	3.75442e-06	-0.196	0.476	0.72	NA	0.033	0.058	0.088	NA
HDB001.A0101.ssMod	OG1	39	Mongolia_EIA_SlabGrave1;North_Caucasus_7−11c CE;Sarmatians_450BCE	5.87323e-05	2.75697e-06	-0.006	0.3	0.706	NA	0.014	0.07	0.076	NA
HDB001.A0101.ssMod	OG1	40	China_IA;North_Caucasus_7−11c CE;Lon_P_north_6c CE	2.31896e-10	5.30349e-06	0.225	0.311	0.464	NA	0.03	0.112	0.093	NA
HDB001.A0101.ssMod	OG1	41	China_IA;North_Caucasus_7−11c CE;Lon_P_south_6c CE	7.06284e-10	2.15731e-05	-0.103	2.104	-1.002	NA	0.108	0.483	0.38	NA
HDB001.A0101.ssMod	OG1	42	China_IA;North_Caucasus_7−11c CE;Sarm_P_DTI_4−5c	8.26193e-12	5.03218e-06	0.194	0.078	0.728	NA	0.031	0.251	0.234	NA
HDB001.A0101.ssMod	OG1	43	China_IA;North_Caucasus_7−11c CE;Chandman_IA	4.46797e-06	3.22748e-06	-0.954	0.509	1.445	NA	0.251	0.076	0.316	NA
HDB001.A0101.ssMod	OG1	44	China_IA;North_Caucasus_7−11c CE;Sarmatians_450BCE	0.00129664	2.19584e-06	-0.04	0.274	0.766	NA	0.034	0.072	0.092	NA

## Sheet: qpAdm_Northern_European_sources
Target	OG	nRef	Refs	Pval	SSE	C1	C2	C3	C4	SE1	SE2	SE3	SE4
NEP1	OG1	1	North_Caucasus_7−11c CE;Jutland_VA	1.12828e-33	8.09584e-06	0.601	0.399	NA	NA	0.224	0.224	NA	NA
NEP1	OG1	2	North_Caucasus_7−11c CE;Karda_VA	1.27074e-16	4.27102e-06	-0.286	1.286	NA	NA	0.317	0.317	NA	NA
NEP1	OG1	3	North_Caucasus_7−11c CE;Bodzia_VA	1.44473e-35	1.11671e-05	1.075	-0.075	NA	NA	0.17	0.17	NA	NA
NEP1	OG1	4	Lon_P_north_6c CE;Jutland_VA	3.0028e-10	0.0604531	156.738	-155.738	NA	NA	834.78	834.78	NA	NA
NEP1	OG1	5	Lon_P_north_6c CE;Karda_VA	0.163555	5.82057e-05	-3.175	4.175	NA	NA	1.032	1.032	NA	NA
NEP1	OG1	6	Lon_P_north_6c CE;Bodzia_VA	7.09106e-05	2.98828e-05	3.642	-2.642	NA	NA	0.542	0.542	NA	NA
NEP1	OG1	7	Lon_P_south_6c CE;Jutland_VA	0.00020358	1.24599e-06	1.084	-0.084	NA	NA	0.093	0.093	NA	NA
NEP1	OG1	8	Lon_P_south_6c CE;Karda_VA	0.000292705	1.62973e-06	1.255	-0.255	NA	NA	0.183	0.183	NA	NA
NEP1	OG1	9	Lon_P_south_6c CE;Bodzia_VA	0.000284682	1.18966e-06	1.091	-0.091	NA	NA	0.072	0.072	NA	NA
NEP1	OG1	10	Sarm_P_DTI_4−5c;Jutland_VA	2.83756e-11	5.57987e-05	4.784	-3.784	NA	NA	1.824	1.824	NA	NA
NEP1	OG1	11	Sarm_P_DTI_4−5c;Karda_VA	7.18037e-06	7.29688e-05	-3.595	4.595	NA	NA	2.052	2.052	NA	NA
NEP1	OG1	12	Sarm_P_DTI_4−5c;Bodzia_VA	5.50026e-08	1.63214e-05	2.501	-1.501	NA	NA	0.329	0.329	NA	NA
NEP1	OG1	13	Chandman_IA;Jutland_VA	7.09334e-36	7.5548e-06	-0.116	1.116	NA	NA	0.031	0.031	NA	NA
NEP1	OG1	14	Chandman_IA;Karda_VA	3.4306e-14	4.211e-06	-0.135	1.135	NA	NA	0.038	0.038	NA	NA
NEP1	OG1	15	Chandman_IA;Bodzia_VA	5.14932e-48	1.29608e-05	-0.14	1.14	NA	NA	0.037	0.037	NA	NA
NEP1	OG1	16	Sarmatians_450BCE;Jutland_VA	3.87548e-31	6.78022e-06	-0.44	1.44	NA	NA	0.086	0.086	NA	NA
NEP1	OG1	17	Sarmatians_450BCE;Karda_VA	7.77206e-10	5.44618e-06	-0.445	1.445	NA	NA	0.095	0.095	NA	NA
NEP1	OG1	18	Sarmatians_450BCE;Bodzia_VA	2.55274e-41	1.56795e-05	-0.671	1.671	NA	NA	0.153	0.153	NA	NA
NEP1	OG1	19	North_Caucasus_7−11c CE;Lon_P_north_6c CE;Jutland_VA	7.17705e-09	0.000652555	2.011	18.012	-19.022	NA	1.642	15.979	17.498	NA
NEP1	OG1	20	North_Caucasus_7−11c CE;Lon_P_north_6c CE;Karda_VA	0.254725	7.28675e-05	-0.517	-3.732	5.249	NA	0.463	1.465	1.777	NA
NEP1	OG1	21	North_Caucasus_7−11c CE;Lon_P_north_6c CE;Bodzia_VA	8.13041e-05	1.94142e-05	0.211	3.157	-2.368	NA	0.179	0.615	0.523	NA
NEP1	OG1	22	North_Caucasus_7−11c CE;Lon_P_south_6c CE;Jutland_VA	8.98559e-05	1.34187e-06	-0.074	1.119	-0.045	NA	0.116	0.11	0.11	NA
NEP1	OG1	23	North_Caucasus_7−11c CE;Lon_P_south_6c CE;Karda_VA	0.000100886	1.77668e-06	-0.032	1.258	-0.227	NA	0.146	0.179	0.227	NA
NEP1	OG1	24	North_Caucasus_7−11c CE;Lon_P_south_6c CE;Bodzia_VA	0.000122253	1.31892e-06	-0.065	1.131	-0.066	NA	0.117	0.103	0.085	NA
NEP1	OG1	25	North_Caucasus_7−11c CE;Sarm_P_DTI_4−5c;Jutland_VA	0.00380052	0.00766091	-21.563	59.801	-37.238	NA	118.735	323.189	204.534	NA
NEP1	OG1	26	North_Caucasus_7−11c CE;Sarm_P_DTI_4−5c;Karda_VA	0.00125826	0.000105286	1.714	-4.788	4.074	NA	0.9	2.337	1.594	NA
NEP1	OG1	27	North_Caucasus_7−11c CE;Sarm_P_DTI_4−5c;Bodzia_VA	0.0194927	8.1712e-05	-2.369	6.155	-2.785	NA	1.153	2.187	1.101	NA
NEP1	OG1	28	North_Caucasus_7−11c CE;Chandman_IA;Jutland_VA	3.00202e-14	7.34818e-06	1.189	-0.35	0.162	NA	0.164	0.046	0.137	NA
NEP1	OG1	29	North_Caucasus_7−11c CE;Chandman_IA;Karda_VA	3.80096e-11	4.93179e-06	0.892	-0.304	0.412	NA	0.306	0.063	0.255	NA
NEP1	OG1	30	North_Caucasus_7−11c CE;Chandman_IA;Bodzia_VA	7.21188e-15	8.02033e-06	1.315	-0.37	0.055	NA	0.118	0.043	0.102	NA
NEP1	OG1	31	North_Caucasus_7−11c CE;Sarmatians_450BCE;Jutland_VA	0.000392278	4.65548e-06	1.238	-0.929	0.691	NA	0.134	0.101	0.111	NA
NEP1	OG1	32	North_Caucasus_7−11c CE;Sarmatians_450BCE;Karda_VA	0.00381186	5.62612e-06	1.027	-0.793	0.766	NA	0.165	0.104	0.128	NA
NEP1	OG1	33	North_Caucasus_7−11c CE;Sarmatians_450BCE;Bodzia_VA	0.000140711	6.71727e-06	1.542	-1.107	0.565	NA	0.123	0.127	0.107	NA
NEP2	OG1	1	North_Caucasus_7−11c CE;Jutland_VA	0.000338684	6.3391e-06	1.086	-0.086	NA	NA	0.083	0.083	NA	NA
NEP2	OG1	2	North_Caucasus_7−11c CE;Karda_VA	0.000536198	4.77599e-06	1.068	-0.068	NA	NA	0.103	0.103	NA	NA
NEP2	OG1	3	North_Caucasus_7−11c CE;Bodzia_VA	0.000441764	5.56553e-06	1.095	-0.095	NA	NA	0.067	0.067	NA	NA
NEP2	OG1	4	Lon_P_north_6c CE;Jutland_VA	9.45759e-16	0.000386418	-11.776	12.776	NA	NA	5.737	5.737	NA	NA
NEP2	OG1	5	Lon_P_north_6c CE;Karda_VA	0.000166692	3.57191e-05	-3.142	4.142	NA	NA	0.82	0.82	NA	NA
NEP2	OG1	6	Lon_P_north_6c CE;Bodzia_VA	6.26894e-15	0.000331335	8.162	-7.162	NA	NA	3.901	3.901	NA	NA
NEP2	OG1	7	Lon_P_south_6c CE;Jutland_VA	6.60861e-33	1.71505e-05	0.802	0.198	NA	NA	0.108	0.108	NA	NA
NEP2	OG1	8	Lon_P_south_6c CE;Karda_VA	3.00432e-25	1.7734e-05	-0.721	1.721	NA	NA	0.846	0.846	NA	NA
NEP2	OG1	9	Lon_P_south_6c CE;Bodzia_VA	3.42121e-33	1.56629e-05	0.886	0.114	NA	NA	0.09	0.09	NA	NA
NEP2	OG1	10	Sarm_P_DTI_4−5c;Jutland_VA	2.00933e-08	5.49038e-05	3.214	-2.214	NA	NA	0.468	0.468	NA	NA
NEP2	OG1	11	Sarm_P_DTI_4−5c;Karda_VA	3.75991e-09	0.000420753	8.262	-7.262	NA	NA	6.345	6.345	NA	NA
NEP2	OG1	12	Sarm_P_DTI_4−5c;Bodzia_VA	8.90895e-07	3.08598e-05	2.316	-1.316	NA	NA	0.249	0.249	NA	NA
NEP2	OG1	13	Chandman_IA;Jutland_VA	7.46555e-50	2.40866e-05	0.104	0.896	NA	NA	0.024	0.024	NA	NA
NEP2	OG1	14	Chandman_IA;Karda_VA	6.74732e-27	1.25551e-05	0.065	0.935	NA	NA	0.029	0.029	NA	NA
NEP2	OG1	15	Chandman_IA;Bodzia_VA	7.45298e-59	2.67191e-05	0.087	0.913	NA	NA	0.031	0.031	NA	NA
NEP2	OG1	16	Sarmatians_450BCE;Jutland_VA	7.97862e-47	2.52201e-05	0.294	0.706	NA	NA	0.059	0.059	NA	NA
NEP2	OG1	17	Sarmatians_450BCE;Karda_VA	2.05367e-26	1.28113e-05	0.155	0.845	NA	NA	0.07	0.07	NA	NA
NEP2	OG1	18	Sarmatians_450BCE;Bodzia_VA	2.27723e-57	2.69205e-05	0.312	0.688	NA	NA	0.11	0.11	NA	NA
NEP2	OG1	19	North_Caucasus_7−11c CE;Lon_P_north_6c CE;Jutland_VA	0.000245438	6.27258e-06	1.085	-0.106	0.022	NA	0.084	0.312	0.336	NA
NEP2	OG1	20	North_Caucasus_7−11c CE;Lon_P_north_6c CE;Karda_VA	0.00122663	2.58498e-06	0.977	-0.443	0.466	NA	0.339	1.213	1.54	NA
NEP2	OG1	21	North_Caucasus_7−11c CE;Lon_P_north_6c CE;Bodzia_VA	0.000328118	7.40901e-06	1.07	0.15	-0.221	NA	0.084	0.316	0.273	NA
NEP2	OG1	22	North_Caucasus_7−11c CE;Lon_P_south_6c CE;Jutland_VA	0.00303851	5.08217e-06	0.981	0.224	-0.204	NA	0.092	0.092	0.096	NA
NEP2	OG1	23	North_Caucasus_7−11c CE;Lon_P_south_6c CE;Karda_VA	0.0133703	3.61859e-06	1.044	0.363	-0.407	NA	0.104	0.14	0.177	NA
NEP2	OG1	24	North_Caucasus_7−11c CE;Lon_P_south_6c CE;Bodzia_VA	0.00273293	4.9801e-06	0.964	0.193	-0.157	NA	0.087	0.085	0.071	NA
NEP2	OG1	25	North_Caucasus_7−11c CE;Sarm_P_DTI_4−5c;Jutland_VA	0.4816	1.86732e-06	1.885	-2.108	1.223	NA	0.387	0.912	0.56	NA
NEP2	OG1	26	North_Caucasus_7−11c CE;Sarm_P_DTI_4−5c;Karda_VA	0.135149	1.26274e-06	1.482	-1.207	0.725	NA	0.215	0.52	0.37	NA
NEP2	OG1	27	North_Caucasus_7−11c CE;Sarm_P_DTI_4−5c;Bodzia_VA	0.0890454	2.26584e-06	2.056	-1.898	0.842	NA	0.608	1.156	0.569	NA
NEP2	OG1	28	North_Caucasus_7−11c CE;Chandman_IA;Jutland_VA	0.525776	3.19589e-06	1.297	-0.153	-0.143	NA	0.099	0.035	0.083	NA
NEP2	OG1	29	North_Caucasus_7−11c CE;Chandman_IA;Karda_VA	0.622147	2.12836e-06	1.364	-0.164	-0.2	NA	0.126	0.039	0.104	NA
NEP2	OG1	30	North_Caucasus_7−11c CE;Chandman_IA;Bodzia_VA	0.455609	3.29978e-06	1.253	-0.146	-0.107	NA	0.078	0.034	0.065	NA
NEP2	OG1	31	North_Caucasus_7−11c CE;Sarmatians_450BCE;Jutland_VA	0.184442	2.81777e-06	1.32	-0.315	-0.006	NA	0.108	0.082	0.084	NA
NEP2	OG1	32	North_Caucasus_7−11c CE;Sarmatians_450BCE;Karda_VA	0.265099	1.70043e-06	1.399	-0.322	-0.078	NA	0.137	0.085	0.099	NA
NEP2	OG1	33	North_Caucasus_7−11c CE;Sarmatians_450BCE;Bodzia_VA	0.175161	2.72725e-06	1.319	-0.325	0.006	NA	0.093	0.087	0.071	NA
czu001	OG1	1	North_Caucasus_7−11c CE;Jutland_VA	7.04864e-05	1.41615e-06	-0.209	1.209	NA	NA	0.077	0.077	NA	NA
czu001	OG1	2	North_Caucasus_7−11c CE;Karda_VA	1.25294e-06	5.04832e-06	-0.489	1.489	NA	NA	0.151	0.151	NA	NA
czu001	OG1	3	North_Caucasus_7−11c CE;Bodzia_VA	0.961055	2.75986e-07	0.035	0.965	NA	NA	0.061	0.061	NA	NA
czu001	OG1	4	Lon_P_north_6c CE;Jutland_VA	2.25541e-06	1.57326e-06	-0.07	1.07	NA	NA	0.449	0.449	NA	NA
czu001	OG1	5	Lon_P_north_6c CE;Karda_VA	1.37865e-07	7.85423e-06	1.744	-0.744	NA	NA	0.936	0.936	NA	NA
czu001	OG1	6	Lon_P_north_6c CE;Bodzia_VA	0.954834	2.56072e-07	0.029	0.971	NA	NA	0.151	0.151	NA	NA
czu001	OG1	7	Lon_P_south_6c CE;Jutland_VA	0.0815539	6.45202e-07	-0.328	1.328	NA	NA	0.066	0.066	NA	NA
czu001	OG1	8	Lon_P_south_6c CE;Karda_VA	0.773463	1.83766e-06	-0.802	1.802	NA	NA	0.142	0.142	NA	NA
czu001	OG1	9	Lon_P_south_6c CE;Bodzia_VA	0.93724	3.66489e-07	0.009	0.991	NA	NA	0.056	0.056	NA	NA
czu001	OG1	10	Sarm_P_DTI_4−5c;Jutland_VA	4.06865e-05	2.40527e-06	-0.482	1.482	NA	NA	0.252	0.252	NA	NA
czu001	OG1	11	Sarm_P_DTI_4−5c;Karda_VA	1.31041e-06	4.21372e-05	-2.03	3.03	NA	NA	1.38	1.38	NA	NA
czu001	OG1	12	Sarm_P_DTI_4−5c;Bodzia_VA	0.972953	2.05202e-07	0.054	0.946	NA	NA	0.105	0.105	NA	NA
czu001	OG1	13	Chandman_IA;Jutland_VA	3.98957e-06	1.29106e-06	0.035	0.965	NA	NA	0.022	0.022	NA	NA
czu001	OG1	14	Chandman_IA;Karda_VA	5.05086e-10	4.66459e-06	0.049	0.951	NA	NA	0.026	0.026	NA	NA
czu001	OG1	15	Chandman_IA;Bodzia_VA	0.971632	2.71547e-07	0.01	0.99	NA	NA	0.026	0.026	NA	NA
czu001	OG1	16	Sarmatians_450BCE;Jutland_VA	8.2205e-06	1.19039e-06	0.081	0.919	NA	NA	0.05	0.05	NA	NA
czu001	OG1	17	Sarmatians_450BCE;Karda_VA	2.43328e-09	3.65233e-06	0.137	0.863	NA	NA	0.059	0.059	NA	NA
czu001	OG1	18	Sarmatians_450BCE;Bodzia_VA	0.959757	2.57912e-07	0.024	0.976	NA	NA	0.058	0.058	NA	NA
czu001	OG1	19	North_Caucasus_7−11c CE;Lon_P_north_6c CE;Jutland_VA	0.000103251	1.36204e-06	-0.254	-0.379	1.633	NA	0.096	0.409	0.466	NA
czu001	OG1	20	North_Caucasus_7−11c CE;Lon_P_north_6c CE;Karda_VA	0.000231973	0.0103662	19.957	54.646	-73.603	NA	3530.85	9561.98	13092.8	NA
czu001	OG1	21	North_Caucasus_7−11c CE;Lon_P_north_6c CE;Bodzia_VA	0.909697	3.01614e-07	0.032	0.003	0.965	NA	0.068	0.168	0.15	NA
czu001	OG1	22	North_Caucasus_7−11c CE;Lon_P_south_6c CE;Jutland_VA	0.0620594	6.84458e-07	-0.059	-0.302	1.361	NA	0.08	0.074	0.082	NA
czu001	OG1	23	North_Caucasus_7−11c CE;Lon_P_south_6c CE;Karda_VA	0.864218	1.25258e-06	-0.162	-0.751	1.913	NA	0.136	0.147	0.179	NA
czu001	OG1	24	North_Caucasus_7−11c CE;Lon_P_south_6c CE;Bodzia_VA	0.898204	3.7759e-07	0.047	-0.015	0.968	NA	0.083	0.076	0.064	NA
czu001	OG1	25	North_Caucasus_7−11c CE;Sarm_P_DTI_4−5c;Jutland_VA	0.000255593	1.06154e-05	-0.794	1.525	0.269	NA	0.715	1.891	1.187	NA
czu001	OG1	26	North_Caucasus_7−11c CE;Sarm_P_DTI_4−5c;Karda_VA	0.000294034	2.29978e-05	-1.036	2.381	-0.345	NA	0.349	1.193	0.889	NA
czu001	OG1	27	North_Caucasus_7−11c CE;Sarm_P_DTI_4−5c;Bodzia_VA	0.927592	2.26836e-07	0.011	0.042	0.947	NA	0.162	0.278	0.142	NA
czu001	OG1	28	North_Caucasus_7−11c CE;Chandman_IA;Jutland_VA	0.00575884	1.26915e-06	-0.365	0.1	1.265	NA	0.088	0.028	0.076	NA
czu001	OG1	29	North_Caucasus_7−11c CE;Chandman_IA;Karda_VA	0.00571603	2.25167e-06	-0.778	0.189	1.589	NA	0.166	0.044	0.143	NA
czu001	OG1	30	North_Caucasus_7−11c CE;Chandman_IA;Bodzia_VA	0.920402	2.92969e-07	0.027	0.005	0.968	NA	0.069	0.029	0.061	NA
czu001	OG1	31	North_Caucasus_7−11c CE;Sarmatians_450BCE;Jutland_VA	0.0191499	1.50876e-06	-0.376	0.239	1.137	NA	0.087	0.062	0.073	NA
czu001	OG1	32	North_Caucasus_7−11c CE;Sarmatians_450BCE;Karda_VA	0.177742	1.26099e-06	-0.778	0.456	1.322	NA	0.144	0.083	0.117	NA
czu001	OG1	33	North_Caucasus_7−11c CE;Sarmatians_450BCE;Bodzia_VA	0.915726	2.92173e-07	0.035	0.005	0.96	NA	0.078	0.073	0.066	NA
czu002	OG1	1	North_Caucasus_7−11c CE;Jutland_VA	2.31411e-05	1.98233e-05	6.647	-5.647	NA	NA	1.714	1.714	NA	NA
czu002	OG1	2	North_Caucasus_7−11c CE;Karda_VA	0.154081	8.31312e-06	8.523	-7.523	NA	NA	3.806	3.806	NA	NA
czu002	OG1	3	North_Caucasus_7−11c CE;Bodzia_VA	0.000164777	1.40112e-05	6.317	-5.317	NA	NA	1.929	1.929	NA	NA
czu002	OG1	4	Lon_P_north_6c CE;Jutland_VA	0.86858	3.21216e-05	-46.576	47.576	NA	NA	48.637	48.637	NA	NA
czu002	OG1	5	Lon_P_north_6c CE;Karda_VA	0.364684	0.00939073	-157.605	158.605	NA	NA	1909.32	1909.32	NA	NA
czu002	OG1	6	Lon_P_north_6c CE;Bodzia_VA	0.700804	0.00455956	-259.219	260.219	NA	NA	16200.2	16200.2	NA	NA
czu002	OG1	7	Lon_P_south_6c CE;Jutland_VA	1.1418e-05	0.000294771	-32.228	33.228	NA	NA	34.789	34.789	NA	NA
czu002	OG1	8	Lon_P_south_6c CE;Karda_VA	0.443396	4.8244e-05	-21.393	22.393	NA	NA	22.094	22.094	NA	NA
czu002	OG1	9	Lon_P_south_6c CE;Bodzia_VA	0.000370554	0.000186348	-30.127	31.127	NA	NA	45.015	45.015	NA	NA
czu002	OG1	10	Sarm_P_DTI_4−5c;Jutland_VA	0.900668	2.20189e-06	12.426	-11.426	NA	NA	4.27	4.27	NA	NA
czu002	OG1	11	Sarm_P_DTI_4−5c;Karda_VA	0.500461	6.93803e-05	14.064	-13.064	NA	NA	8.976	8.976	NA	NA
czu002	OG1	12	Sarm_P_DTI_4−5c;Bodzia_VA	0.584007	8.20977e-06	10.839	-9.839	NA	NA	4.518	4.518	NA	NA
czu002	OG1	13	Chandman_IA;Jutland_VA	0.00829183	1.49082e-06	1.87	-0.87	NA	NA	0.126	0.126	NA	NA
czu002	OG1	14	Chandman_IA;Karda_VA	0.00398108	1.01632e-06	1.927	-0.927	NA	NA	0.166	0.166	NA	NA
czu002	OG1	15	Chandman_IA;Bodzia_VA	0.109441	1.10367e-06	1.963	-0.963	NA	NA	0.149	0.149	NA	NA
czu002	OG1	16	Sarmatians_450BCE;Jutland_VA	2.60439e-06	2.86407e-06	4.201	-3.201	NA	NA	0.624	0.624	NA	NA
czu002	OG1	17	Sarmatians_450BCE;Karda_VA	0.00176958	5.65864e-06	4.33	-3.33	NA	NA	0.856	0.856	NA	NA
czu002	OG1	18	Sarmatians_450BCE;Bodzia_VA	0.00148324	4.13038e-06	4.678	-3.678	NA	NA	0.846	0.846	NA	NA
czu002	OG1	19	North_Caucasus_7−11c CE;Lon_P_north_6c CE;Jutland_VA	0.838133	0.00011316	-8.47	-84.596	94.065	NA	29.467	201.96	230.079	NA
czu002	OG1	20	North_Caucasus_7−11c CE;Lon_P_north_6c CE;Karda_VA	0.792681	4.06272e-05	8.96	12.081	-20.041	NA	7.89	15.28	21.912	NA
czu002	OG1	21	North_Caucasus_7−11c CE;Lon_P_north_6c CE;Bodzia_VA	0.570353	0.000208182	5.202	-47.32	43.118	NA	8.728	117.5	112.141	NA
czu002	OG1	22	North_Caucasus_7−11c CE;Lon_P_south_6c CE;Jutland_VA	0.219859	5.56981e-06	5.879	-6.28	1.401	NA	1.462	2.26	1.83	NA
czu002	OG1	23	North_Caucasus_7−11c CE;Lon_P_south_6c CE;Karda_VA	0.418082	1.36033e-05	4.742	-10.441	6.699	NA	4.413	9.977	13.231	NA
czu002	OG1	24	North_Caucasus_7−11c CE;Lon_P_south_6c CE;Bodzia_VA	0.249448	5.94553e-06	6.017	-6.252	1.235	NA	1.514	2.149	1.51	NA
czu002	OG1	25	North_Caucasus_7−11c CE;Sarm_P_DTI_4−5c;Jutland_VA	0.970536	4.99368e-06	-3.084	17.543	-13.46	NA	4.295	10.829	7.527	NA
czu002	OG1	26	North_Caucasus_7−11c CE;Sarm_P_DTI_4−5c;Karda_VA	0.60641	1.84001e-05	3.595	8.113	-10.709	NA	3.519	6.295	6.092	NA
czu002	OG1	27	North_Caucasus_7−11c CE;Sarm_P_DTI_4−5c;Bodzia_VA	0.840084	7.93498e-05	-9.097	26.569	-16.473	NA	13.78	30.622	17.573	NA
czu002	OG1	28	North_Caucasus_7−11c CE;Chandman_IA;Jutland_VA	0.00798008	2.03742e-06	0.522	1.717	-1.239	NA	0.684	0.213	0.528	NA
czu002	OG1	29	North_Caucasus_7−11c CE;Chandman_IA;Karda_VA	0.231193	1.57687e-06	2.36	1.4	-2.759	NA	2.06	0.507	1.677	NA
czu002	OG1	30	North_Caucasus_7−11c CE;Chandman_IA;Bodzia_VA	0.0946896	1.2933e-06	0.353	1.83	-1.183	NA	0.456	0.198	0.363	NA
czu002	OG1	31	North_Caucasus_7−11c CE;Sarmatians_450BCE;Jutland_VA	1.9383e-05	1.19898e-05	4.959	1.083	-5.042	NA	5.614	3.887	2.058	NA
czu002	OG1	32	North_Caucasus_7−11c CE;Sarmatians_450BCE;Karda_VA	0.148123	4.05068e-06	5.761	1.433	-6.194	NA	3.814	1.826	2.891	NA
czu002	OG1	33	North_Caucasus_7−11c CE;Sarmatians_450BCE;Bodzia_VA	0.00071824	3.5867e-06	1.052	3.922	-3.975	NA	3.466	2.803	1.193	NA

## Sheet: qpAdm_Caucasus_Steppe_sources
Target	OG	nRef	Refs	Pval	SSE	C1	C2	C3	C4	SE1	SE2	SE3	SE4
NEP2	OG1	1	North_Caucasus_7−11c CE;Alalakh_MLBA	0.0127	3.6e-06	0.804	0.196	NA	NA	0.058	0.058	NA	NA
NEP2	OG1	2	North_Caucasus_7−11c CE;Caucasus_Kura_Araxes	0.0983	1.79e-06	0.567	0.433	NA	NA	0.106	0.106	NA	NA
NEP2	OG1	3	North_Caucasus_7−11c CE;Caucasus_MBA_North_Caucasus	0.0326	4.96e-06	0.606	0.394	NA	NA	0.103	0.103	NA	NA
NEP2	OG1	4	North_Caucasus_7−11c CE;Konyr_Tobe_300CE	0.0174	6.25e-06	1.449	-0.449	NA	NA	0.167	0.167	NA	NA
NEP2	OG1	5	Lon_P_north_6c CE;Alalakh_MLBA	5.19e-25	1.19e-05	0.45	0.55	NA	NA	0.044	0.044	NA	NA
NEP2	OG1	6	Lon_P_north_6c CE;Caucasus_Kura_Araxes	0.00413	2.47e-06	0.226	0.774	NA	NA	0.049	0.049	NA	NA
NEP2	OG1	7	Lon_P_north_6c CE;Caucasus_MBA_North_Caucasus	8.48e-06	8.3e-06	0.208	0.792	NA	NA	0.055	0.055	NA	NA
NEP2	OG1	8	Lon_P_north_6c CE;Konyr_Tobe_300CE	1.24e-20	1.32e-05	0.246	0.754	NA	NA	0.068	0.068	NA	NA
NEP2	OG1	9	Lon_P_south_6c CE;Alalakh_MLBA	9.33e-34	1.57e-05	0.864	0.136	NA	NA	0.158	0.158	NA	NA
NEP2	OG1	10	Lon_P_south_6c CE;Caucasus_Kura_Araxes	9.79e-06	3.4e-06	0.156	0.844	NA	NA	0.074	0.074	NA	NA
NEP2	OG1	11	Lon_P_south_6c CE;Caucasus_MBA_North_Caucasus	7.3e-08	7.22e-06	0.143	0.857	NA	NA	0.091	0.091	NA	NA
NEP2	OG1	12	Lon_P_south_6c CE;Konyr_Tobe_300CE	2.54e-07	6.34e-06	0.463	0.537	NA	NA	0.049	0.049	NA	NA
NEP2	OG1	13	Sarm_P_DTI_4−5c;Alalakh_MLBA	2.81e-12	8.97e-06	0.589	0.411	NA	NA	0.045	0.045	NA	NA
NEP2	OG1	14	Sarm_P_DTI_4−5c;Caucasus_Kura_Araxes	0.0532	2.29e-06	0.332	0.668	NA	NA	0.06	0.06	NA	NA
NEP2	OG1	15	Sarm_P_DTI_4−5c;Caucasus_MBA_North_Caucasus	0.000284	8.32e-06	0.33	0.67	NA	NA	0.067	0.067	NA	NA
NEP2	OG1	16	Sarm_P_DTI_4−5c;Konyr_Tobe_300CE	6.29e-21	1.43e-05	0.414	0.586	NA	NA	0.138	0.138	NA	NA
NEP2	OG1	17	Chandman_IA;Alalakh_MLBA	7.22e-22	7.48e-06	0.224	0.776	NA	NA	0.02	0.02	NA	NA
NEP2	OG1	18	Chandman_IA;Caucasus_Kura_Araxes	9.71e-06	2.84e-06	0.057	0.943	NA	NA	0.026	0.026	NA	NA
NEP2	OG1	19	Chandman_IA;Caucasus_MBA_North_Caucasus	4.01e-07	6.85e-06	0.069	0.931	NA	NA	0.028	0.028	NA	NA
NEP2	OG1	20	Chandman_IA;Konyr_Tobe_300CE	1.76e-06	3.8e-06	-0.397	1.397	NA	NA	0.048	0.048	NA	NA
NEP2	OG1	21	Sarmatians_450BCE;Alalakh_MLBA	6.76e-08	4.84e-06	0.42	0.58	NA	NA	0.029	0.029	NA	NA
NEP2	OG1	22	Sarmatians_450BCE;Caucasus_Kura_Araxes	0.0019	1.61e-06	0.193	0.807	NA	NA	0.044	0.044	NA	NA
NEP2	OG1	23	Sarmatians_450BCE;Caucasus_MBA_North_Caucasus	9.41e-05	6.81e-06	0.204	0.796	NA	NA	0.046	0.046	NA	NA
NEP2	OG1	24	Sarmatians_450BCE;Konyr_Tobe_300CE	6.25e-05	7.66e-06	-1.458	2.458	NA	NA	0.276	0.276	NA	NA
NEP2	OG1	25	North_Caucasus_7−11c CE;Lon_P_north_6c CE;Alalakh_MLBA	0.0114	3.44e-06	0.876	-0.07	0.194	NA	0.095	0.071	0.059	NA
NEP2	OG1	26	North_Caucasus_7−11c CE;Lon_P_north_6c CE;Caucasus_Kura_Araxes	0.0939	2.31e-06	0.463	0.072	0.465	NA	0.155	0.071	0.112	NA
NEP2	OG1	27	North_Caucasus_7−11c CE;Lon_P_north_6c CE;Caucasus_MBA_North_Caucasus	0.017	5.49e-06	0.625	-0.01	0.385	NA	0.146	0.073	0.106	NA
NEP2	OG1	28	North_Caucasus_7−11c CE;Lon_P_north_6c CE;Konyr_Tobe_300CE	0.0241	5.73e-06	1.609	-0.138	-0.471	NA	0.222	0.091	0.178	NA
NEP2	OG1	29	North_Caucasus_7−11c CE;Lon_P_south_6c CE;Alalakh_MLBA	0.0116	3e-06	0.848	-0.106	0.258	NA	0.073	0.107	0.088	NA
NEP2	OG1	30	North_Caucasus_7−11c CE;Lon_P_south_6c CE;Caucasus_Kura_Araxes	0.0509	2.28e-06	0.534	0.054	0.412	NA	0.114	0.073	0.112	NA
NEP2	OG1	31	North_Caucasus_7−11c CE;Lon_P_south_6c CE;Caucasus_MBA_North_Caucasus	0.0215	5.12e-06	0.603	0.038	0.359	NA	0.108	0.078	0.11	NA
NEP2	OG1	32	North_Caucasus_7−11c CE;Lon_P_south_6c CE;Konyr_Tobe_300CE	0.051	7.18e-06	2.252	-0.33	-0.922	NA	0.748	0.273	0.49	NA
NEP2	OG1	33	North_Caucasus_7−11c CE;Sarm_P_DTI_4−5c;Alalakh_MLBA	0.0191	2.68e-06	1.023	-0.197	0.174	NA	0.173	0.14	0.065	NA
NEP2	OG1	34	North_Caucasus_7−11c CE;Sarm_P_DTI_4−5c;Caucasus_Kura_Araxes	0.0795	2.05e-06	0.384	0.122	0.494	NA	0.299	0.171	0.15	NA
NEP2	OG1	35	North_Caucasus_7−11c CE;Sarm_P_DTI_4−5c;Caucasus_MBA_North_Caucasus	0.0239	4.33e-06	0.753	-0.108	0.355	NA	0.251	0.158	0.125	NA
NEP2	OG1	36	North_Caucasus_7−11c CE;Sarm_P_DTI_4−5c;Konyr_Tobe_300CE	0.0956	3.54e-06	1.813	-0.356	-0.457	NA	0.267	0.167	0.175	NA
NEP2	OG1	37	North_Caucasus_7−11c CE;Chandman_IA;Alalakh_MLBA	0.225	3.77e-06	1.102	-0.13	0.028	NA	0.12	0.045	0.084	NA
NEP2	OG1	38	North_Caucasus_7−11c CE;Chandman_IA;Caucasus_Kura_Araxes	0.559	2.32e-06	0.898	-0.107	0.21	NA	0.162	0.04	0.133	NA
NEP2	OG1	39	North_Caucasus_7−11c CE;Chandman_IA;Caucasus_MBA_North_Caucasus	0.301	4.21e-06	0.901	-0.106	0.205	NA	0.149	0.04	0.122	NA
NEP2	OG1	40	North_Caucasus_7−11c CE;Chandman_IA;Konyr_Tobe_300CE	0.211	3.86e-06	1.053	-0.162	0.109	NA	0.252	0.064	0.305	NA
NEP2	OG1	41	North_Caucasus_7−11c CE;Sarmatians_450BCE;Alalakh_MLBA	0.258	2.67e-06	1.723	-0.529	-0.194	NA	0.433	0.245	0.196	NA
NEP2	OG1	42	North_Caucasus_7−11c CE;Sarmatians_450BCE;Caucasus_Kura_Araxes	0.236	2.28e-06	1.138	-0.26	0.122	NA	0.413	0.173	0.25	NA
NEP2	OG1	43	North_Caucasus_7−11c CE;Sarmatians_450BCE;Caucasus_MBA_North_Caucasus	0.176	3.15e-06	1.155	-0.277	0.122	NA	0.32	0.145	0.189	NA
NEP2	OG1	44	North_Caucasus_7−11c CE;Sarmatians_450BCE;Konyr_Tobe_300CE	0.375	1.34e-06	1.098	-0.529	0.431	NA	0.172	0.166	0.299	NA
HDB001.A0101.ssMod	OG1	15	Russia_Late_Sarmatian_100BCE;Caucasus_MBA_North_Caucasus	0.0259109	2.49513e-06	0.835	0.165	NA	NA	0.046	0.046	NA	NA
HDB001.A0101.ssMod	OG1	16	Russia_Late_Sarmatian_100BCE;Caucasus_Late_Maykop	0.0106144	2.26314e-06	0.832	0.168	NA	NA	0.047	0.047	NA	NA
HDB001.A0101.ssMod	OG1	17	Russia_Late_Sarmatian_100BCE;Caucasus_Kura_Araxes	0.00647138	2.81751e-06	0.866	0.134	NA	NA	0.045	0.045	NA	NA
HDB001.A0101.ssMod	OG1	18	Russia_Late_Sarmatian_100BCE;Dzharkutan1_BA	0.00269075	2.60571e-06	0.889	0.111	NA	NA	0.047	0.047	NA	NA
HDB001.A0101.ssMod	OG1	19	Russia_Late_Sarmatian_100BCE;Bustan_BA	0.00231002	3.21268e-06	0.876	0.124	NA	NA	0.045	0.045	NA	NA
HDB001.A0101.ssMod	OG1	20	Russia_Late_Sarmatian_100BCE;Sappali_Tepe_BA	0.00351558	2.83107e-06	0.89	0.11	NA	NA	0.043	0.043	NA	NA
HDB001.A0101.ssMod	OG1	21	Russia_Late_Sarmatian_100BCE;Gonur1_BA	0.00437452	2.89181e-06	0.882	0.118	NA	NA	0.045	0.045	NA	NA
HDB001.A0101.ssMod	OG1	22	Sarmatians_CaspianSteppe_350BCE;Caucasus_MBA_North_Caucasus	0.00943489	3.7703e-06	0.861	0.139	NA	NA	0.049	0.049	NA	NA
HDB001.A0101.ssMod	OG1	23	Sarmatians_CaspianSteppe_350BCE;Caucasus_Late_Maykop	0.00404648	3.2014e-06	0.841	0.159	NA	NA	0.049	0.049	NA	NA
HDB001.A0101.ssMod	OG1	24	Sarmatians_CaspianSteppe_350BCE;Caucasus_Kura_Araxes	0.00333288	3.58588e-06	0.88	0.12	NA	NA	0.047	0.047	NA	NA
HDB001.A0101.ssMod	OG1	25	Sarmatians_CaspianSteppe_350BCE;Dzharkutan1_BA	0.00057693	3.13404e-06	0.916	0.084	NA	NA	0.052	0.052	NA	NA
HDB001.A0101.ssMod	OG1	26	Sarmatians_CaspianSteppe_350BCE;Bustan_BA	0.000244217	3.93961e-06	0.89	0.11	NA	NA	0.049	0.049	NA	NA
HDB001.A0101.ssMod	OG1	27	Sarmatians_CaspianSteppe_350BCE;Sappali_Tepe_BA	0.000634448	3.5775e-06	0.91	0.09	NA	NA	0.046	0.046	NA	NA
HDB001.A0101.ssMod	OG1	28	Sarmatians_CaspianSteppe_350BCE;Gonur1_BA	0.00206212	3.24849e-06	0.913	0.087	NA	NA	0.05	0.05	NA	NA
HDB001.A0101.ssMod	OG1	29	Sarmatians_450BCE;Caucasus_MBA_North_Caucasus	0.000218528	3.55696e-06	0.793	0.207	NA	NA	0.042	0.042	NA	NA
HDB001.A0101.ssMod	OG1	30	Sarmatians_450BCE;Caucasus_Late_Maykop	1.81795e-05	3.8874e-06	0.787	0.213	NA	NA	0.043	0.043	NA	NA
HDB001.A0101.ssMod	OG1	31	Sarmatians_450BCE;Caucasus_Kura_Araxes	1.52404e-05	4.92868e-06	0.814	0.186	NA	NA	0.041	0.041	NA	NA
HDB001.A0101.ssMod	OG1	32	Sarmatians_450BCE;Dzharkutan1_BA	1.85573e-08	4.12435e-06	0.902	0.098	NA	NA	0.048	0.048	NA	NA
HDB001.A0101.ssMod	OG1	33	Sarmatians_450BCE;Bustan_BA	2.20623e-08	5.69359e-06	0.878	0.122	NA	NA	0.046	0.046	NA	NA
HDB001.A0101.ssMod	OG1	34	Sarmatians_450BCE;Sappali_Tepe_BA	4.20897e-08	4.64007e-06	0.884	0.116	NA	NA	0.042	0.042	NA	NA
HDB001.A0101.ssMod	OG1	35	Sarmatians_450BCE;Gonur1_BA	5.41825e-08	4.44201e-06	0.898	0.102	NA	NA	0.045	0.045	NA	NA

## Sheet: qpAdm_Southern_European_sources
Target	OG	nRef	Refs	Pval	SSE	C1	C2	C3	C4	SE1	SE2	SE3	SE4
NEP1	OG1	1	North_Caucasus_7−11c CE;Venosa	0.000126964	3.85501e-06	-0.167	1.167	NA	NA	0.106	0.106	NA	NA
NEP1	OG1	2	Lon_P_north_6c CE;Venosa	4.59524e-05	4.33676e-06	-0.078	1.078	NA	NA	0.095	0.095	NA	NA
NEP1	OG1	3	Lon_P_south_6c CE;Venosa	0.194936	8.74373e-05	6.99	-5.99	NA	NA	8.196	8.196	NA	NA
NEP1	OG1	4	Sarm_P_DTI_4−5c;Venosa	2.28694e-05	3.27249e-06	-0.025	1.025	NA	NA	0.106	0.106	NA	NA
NEP1	OG1	5	Chandman_IA;Venosa	5.91328e-05	3.62578e-06	-0.032	1.032	NA	NA	0.027	0.027	NA	NA
NEP1	OG1	6	Sarmatians_450BCE;Venosa	7.28073e-05	4.15925e-06	-0.079	1.079	NA	NA	0.047	0.047	NA	NA
NEP1	OG1	7	North_Caucasus_7−11c CE;Lon_P_north_6c CE;Venosa	7.73284e-05	4.42367e-06	-0.171	-0.007	1.178	NA	0.12	0.105	0.119	NA
NEP1	OG1	8	North_Caucasus_7−11c CE;Lon_P_south_6c CE;Venosa	0.168388	0.000192158	0.507	9.418	-8.926	NA	1.15	15.526	16.57	NA
NEP1	OG1	9	North_Caucasus_7−11c CE;Sarm_P_DTI_4−5c;Venosa	0.000238436	1.80769e-06	-0.399	0.308	1.091	NA	0.19	0.191	0.111	NA
NEP1	OG1	10	North_Caucasus_7−11c CE;Chandman_IA;Venosa	0.000100457	3.98244e-06	-0.354	0.064	1.29	NA	0.296	0.083	0.22	NA
NEP1	OG1	11	North_Caucasus_7−11c CE;Sarmatians_450BCE;Venosa	4.24915e-05	4.04462e-06	-0.184	0.011	1.173	NA	0.731	0.347	0.39	NA
