# Supplementary material for: Ancient genomes reveal trans-Eurasian connections between the European Huns and the Xiongnu Empire
Source: Proc Natl Acad Sci U S A. 2025 Feb 24;122(9):e2418485122. doi: 10.1073/pnas.2418485122 (PMC11892651; doi:10.1073/pnas.2418485122)
Supplement: Supplementary file 5 — Dataset S04 (XLSX) [file pnas.2418485122.sd04.xlsx]

## Sheet: Sheet1
Sources	Target	jmean (mean number of generations since admixture	std.err(generations)	Zscore	Zscore_pass	jmean(mean number of years since admixture considering 29 years per generations)	std.err(years)
Ulaanzuukh_SlabGrave.Local_Sarmatian_Langobard	BRE004.A0101	34.749	8.45	4.113	YES	1007.72	245.05
Ulaanzuukh_SlabGrave.Local_Sarmatian_Langobard	BRE007.A0101	5.785	3.953	1.463	NO	167.765	114.637
Ulaanzuukh_SlabGrave.Local_Sarmatian_Langobard	BRE008.A0101	3.223	8.202	0.393	NO	93.467	237.858
Ulaanzuukh_SlabGrave.Local_Sarmatian_Langobard	BRE011.A0101	14.608	4.807	3.039	YES	423.632	139.403
Ulaanzuukh_SlabGrave.Local_Sarmatian_Langobard	BRE013.A0101	30.957	12.09	2.56	YES	897.753	350.61
Ulaanzuukh_SlabGrave.Local_Sarmatian_Langobard	BRE014.A0101	11.185	4.654	2.403	YES	324.365	134.966
Ulaanzuukh_SlabGrave.Local_Sarmatian_Langobard	BRL002.A0101	2.946	1.713	1.72	NO	85.434	49.677
Ulaanzuukh_SlabGrave.Local_Sarmatian_Langobard	BRU001.A0101	9.577	3.036	3.155	YES	277.733	88.044
Ulaanzuukh_SlabGrave.Local_Sarmatian_Langobard	BTO001.A0101	13.782	4.26	3.235	YES	399.678	123.54
Ulaanzuukh_SlabGrave.Local_Sarmatian_Langobard	HNF016.A0101.ssMod	2.679	1.294	2.071	YES	77.691	37.526
Ulaanzuukh_SlabGrave.Local_Sarmatian_Langobard	HNF019.A0101.ssMod	220.003	314.065	0.701	NO	6380.09	9107.89
Ulaanzuukh_SlabGrave.Local_Sarmatian_Langobard	HNF052.A0101.ssMod	1.686	1.39	1.213	NO	48.894	40.31
Ulaanzuukh_SlabGrave.Local_Sarmatian_Langobard	HNF054.A0101.ssMod	4.124	1.896	2.175	YES	119.596	54.984
Ulaanzuukh_SlabGrave.Local_Sarmatian_Langobard	HNF075.A0101.ssMod	17.706	4.235	4.181	YES	513.474	122.815
Ulaanzuukh_SlabGrave.Local_Sarmatian_Langobard	KMT-2785	13.804	4.451	3.101	YES	400.316	129.079
Ulaanzuukh_SlabGrave.Local_Sarmatian_Langobard	KRY001.A0101	4.451	2.853	1.56	NO	129.079	82.737
Ulaanzuukh_SlabGrave.Local_Sarmatian_Langobard	MSG-1	14.095	4.102	3.436	YES	408.755	118.958
Ulaanzuukh_SlabGrave.Local_Sarmatian_Langobard	PTL003.A0101.ssMod	5.242	2.105	2.491	YES	152.018	61.045
Ulaanzuukh_SlabGrave.Local_Sarmatian_Langobard	PTL013.A0101.ssMod	9.525	3.757	2.535	YES	276.225	108.953
Ulaanzuukh_SlabGrave.Local_Sarmatian_Langobard	TGB005.A0101.ssMod	5.126	4.228	1.212	NO	148.654	122.612
Ulaanzuukh_SlabGrave.Local_Sarmatian_Langobard	TGB010.A0101.ssMod	56.365	13.75	4.099	YES	1634.59	398.75
Ulaanzuukh_SlabGrave.Local_Sarmatian_Langobard	TGB013.A0101.ssMod	4.357	6.161	0.707	NO	126.353	178.669
Ulaanzuukh_SlabGrave.Local_Sarmatian_Langobard	TGB023.A0101.ssMod	8.306	1.622	5.12	YES	240.874	47.038
Ulaanzuukh_SlabGrave.Local_Sarmatian_Langobard	TGH010.A0101.ssMod	4.79	9.331	0.513	NO	138.91	270.599
Ulaanzuukh_SlabGrave.Local_Sarmatian_Langobard	TGH012.A0101.ssMod	6.275	2.177	2.882	YES	181.975	63.133
Ulaanzuukh_SlabGrave.Local_Sarmatian_Langobard	TGH015.A0101.ssMod	6.46	3.114	2.074	YES	187.34	90.306
Ulaanzuukh_SlabGrave.Local_Sarmatian_Langobard	TGH016.A0101.ssMod	3.741	2.069	1.808	NO	108.489	60.001
Ulaanzuukh_SlabGrave.Local_Sarmatian_Langobard	TGH019.A0101.ssMod	8.444	4.008	2.107	YES	244.876	116.232
Ulaanzuukh_SlabGrave.Local_Sarmatian_Langobard	TGH028.A0101.ssMod	10.349	3.776	2.741	YES	300.121	109.504
Ulaanzuukh_SlabGrave.Local_Sarmatian_Langobard	TGH058.A0101.ssMod	6.551	9.095	0.72	NO	189.979	263.755
Ulaanzuukh_SlabGrave.Local_Sarmatian_Langobard	TGH068.A0101.ssMod	12.156	4.144	2.933	YES	352.524	120.176
Ulaanzuukh_SlabGrave.Local_Sarmatian_Langobard	VZ-12673	17.252	5.708	3.022	YES	500.308	165.532
Ulaanzuukh_SlabGrave.Local_Sarmatian_Langobard	XXX001.A181029	50.799	15.532	3.271	YES	1473.17	450.428
Ulaanzuukh_SlabGrave.Local_Sarmatian_Langobard	HDB001.A0101.ssMod	22.47	39.828	0.564	NO	1155.01	16.356
Bustan_BA.Local_Sarmatian_Langobard	HDB001.A0101.ssMod	168.764	51.943	3.249	YES	1506.35	94.221
