# Supplementary material for: Ancient genomes reveal trans-Eurasian connections between the European Huns and the Xiongnu Empire
Source: Proc Natl Acad Sci U S A. 2025 Feb 24;122(9):e2418485122. doi: 10.1073/pnas.2418485122 (PMC11892651; doi:10.1073/pnas.2418485122)
Supplement: Supplementary file 6 — Dataset S05 (XLSX) [file pnas.2418485122.sd05.xlsx]

## Sheet: Sheet2
Site	Arch ID	Gen ID	Sex	Age at death	Artificial Cranial Deformation ACD	Burial form	Orientation	Grave goods
Hajdúnánás-Fürj-halom-dűlő, Site 40	243/353	HNF016	M	0,5-1,5	-	row grave cemetery	W-E	heavily disturbed, 2-rowed antler comb
Hajdúnánás-Fürj-halom-dűlő, Site 40	249/369	HNF019	M	6-10	-	row grave cemetery	W-E	heavily disturbed, iron knife
Hajdúnánás-Fürj-halom-dűlő, Site 40	91/138	HNF052	F	18-23	-	row grave cemetery	W-E	2-rowed antler comb, oval bronze belt buckle
Hajdúnánás-Fürj-halom-dűlő, Site 40	151/229	HNF054	M	35-44	ACD	row grave cemetery	W-E	iron knife, spear head, iron object
Hajdúnánás-Fürj-halom-dűlő, Site 40	437/612	HNF075	M	40-44	-	row grave cemetery	W-E	no grave goods
Pusztataskony-Ledence, Site 1	193/237	PTL002	F	0-1	-	scattered grave groups, double burial	W-E	-
Pusztataskony-Ledence, Site 1	193/237	PTL003	F	25-35	ACD	scattered grave groups, double burial	W-E	spindle whorl
Pusztataskony-Ledence, Site 1	212/264	PTL004	F	35-45	-	scattered grave groups	W-E	polyhedral earrings (1 cast, 1 sheet metal), fingerring, iron buckle, iron knife, bone comb
Tiszagyenda-Búszerző	O48/S49	TGB005	F	40-44	ACD	scattered graves within a contemporary settlement	W-E	pair of bow fibulae, amber bead, iron belt buckle, 2 rowed comb
Tiszagyenda-Búszerző	O318/S368	TGB013	M	0		scattered graves within a contemporary settlement	W-E	ceramic pot, bone fragment
Tiszagyenda-Búszerző	O317/S367	TGB023	M	10-11	ACD	scattered graves within a contemporary settlement	W-E	no grave goods
Tiszagyenda-Lakhatom	O1080/S1218	TGH010	M	30-39	ACD	scattered graves within a contemporary settlement	WSW-NNE	oval iron buckle
Tiszagyenda-Lakhatom	O1301/S1495	TGH012	M	ca. 1	-	scattered graves within a contemporary settlement	W-E	hand-formed pot
Tiszagyenda-Lakhatom	O1366/S1589	TGH015	F	3-4	ACD	scattered graves within a contemporary settlement	W-E	no grave goods
Tiszagyenda-Lakhatom	O1367/S1590	TGH016	F	2-3	ACD	scattered graves within a contemporary settlement	WSW-NNE	beads, hand formed mug, 2-rowed antler comb, 4 hen’s eggs
Tiszagyenda-Lakhatom	S:1875 / O:1393	TGH019	F	ca. 7	ACD	scattered graves within a contemporary settlement	W-E	earring with polyhedron pendant, glass beads, bronze buckle, bone comb
Tiszagyenda-Lakhatom	S:3319/O: 2263	TGH028	M	ca. 3	-	thrown in a late Sarmatian pit in a settlement		-
Tiszagyenda-Lakhatom	O1222/S1397	TGH058	F	40-59	-	scattered graves within a contemporary settlement	NE-SW	heavily disturbed, no grave goods
Tiszagyenda-Lakhatom	O2520/S3585	TGH068	F	35-39	ACD	scattered graves within a contemporary settlement	WE	iron fibula with inverted foot and textile fragments, oval iron buckle, iron knife, amber bead
