# Supplementary material for: Ancient genomes reveal trans-Eurasian connections between the European Huns and the Xiongnu Empire
Source: Proc Natl Acad Sci U S A. 2025 Feb 24;122(9):e2418485122. doi: 10.1073/pnas.2418485122 (PMC11892651; doi:10.1073/pnas.2418485122)
Supplement: Supplementary file 7 — Dataset S06 (XLSX) [file pnas.2418485122.sd06.xlsx]

## Sheet: Sheet1
Arch ID	Genetic ID	Sex	Excavation date	Description, comments	Radiocarbon date	References
Berel 82C	BRE017	F	2016	Object 82C is one of the complex cemetry 82 (objects 82A, 82B, 82C) of Hun-Xianbei culture. The grave was represented by ground pit, it contained the skeletal remains of a woman buried on her side in a bent position with head directed to the east. A ceramic vessel was in the leg side. No signs of elite person.		Samashev Z. Report: Funeral monuments of Ksyanbi, upper reaches of the Bukhtarma River // Arkhiv GIKZM «Berel». 2016. In Russian: Самашев З. Отчет по теме: «Погребально-поминальные памятники сяньби Верховий р. Бухтарма» за 2016 год // Архив ГИКЗМ «Берел»)
Berel 82	BRE018	M	2016	Hun-Xianbei Object 82 is main burial complex cemetry 82 (objects 82A, 82B, 82C) of Hun-Xianbei culture. A grave was a simple ground pit with male bone remains. Skeleton was in an extended position on his back, the body and head were tilted to the right side. The head was oriented to north-east. A small iron knife was found near the skull, and a blade (a dagger-knife 30 cm long) was found in the a…		Samashev Z. Report: Funeral monuments of Ksyanbi, upper reaches of the Bukhtarma River // Arkhiv GIKZM «Berel». 2016. In Russian: Самашев З. Отчет по теме: «Погребально-поминальные памятники сяньби Верховий р. Бухтарма» за 2016 год // Архив ГИКЗМ «Берел»)
Berel 34	BRE019	F	2017	Mound 34, burial of Hun-Xianbei culture. Ground pit was covered by stone layer. Skeleton was buried in straight position with head oriented to east. The grave showed signs of looting.		Samashev Z. Report: Funeral monuments of Ksyanbi, upper reaches of the Bukhtarma River // Arkhiv GIKZM «Berel». 2016. In Russian: Самашев З. Отчет по теме: «Погребально-поминальные памятники сяньби Верховий р. Бухтарма» за 2016 год // Архив ГИКЗМ «Берел»)
Berel 41	BRE020	M	2012	Mound 41, multiple burial of Hun-Xianbei culture. Skeleton of male found in simple pit, the top of which is covered with stones. Iron knife was found near the body.		-
Berel 37	BRE021	F	2003	Mound 37 is a single burial of Hun-Xianbei culture. Possibly a female was buried.		-
Berel 32	BRE022	F	2017	Mound 32 of Hun-Xianbei culture. Skeleton of woman was in straight position with had oriented to the south-east. Bony comb was found near the skull.		Samashev Z. Report: Funeral monuments of Ksyanbi, upper reaches of the Bukhtarma River // Arkhiv GIKZM «Berel». 2016. In Russian: Самашев З. Отчет по теме: «Погребально-поминальные памятники сяньби Верховий р. Бухтарма» за 2016 год // Архив ГИКЗМ «Берел»)
Berel 81	BRE023	F	2016	Object 81 is a burial of young elite woman of Hun-Xianbei culture. A burial was a simple pit under the stone layer. The skeleton lay on a bed of wood or other biomaterial. Silver and bronze round plates like a "monisto" were found. Silver plate-forehead with deformed canvas was found above the left eye, on which there is a "scaly" ornament in two parallel rows. An earring made of gold wire with m…		Samashev Z. Report: Funeral monuments of Ksyanbi, upper reaches of the Bukhtarma River // Arkhiv GIKZM «Berel». 2016. In Russian: Самашев З. Отчет по теме: «Погребально-поминальные памятники сяньби Верховий р. Бухтарма» за 2016 год // Архив ГИКЗМ «Берел»)
						Samashev Z., Kariyev E.M., Erbolatov C.E. Hun-Syanbian cultural and chronological horizon of Berel // in Materials of the International Archaeological conferences. -2019. -P.385–394. (In Russian: Самашев З., Кариев Е.М., Ерболатов С.Е. Хунну-Сяньбийский культурно-хронологический горизонт Береля // Материалы Международной археологической научно-практической конференции, посвященной 95-летию со дня…
Berel 72	BRE024	M	2017	Mound 72 of Hun-Xianbei culture. Burial mound was covered by pebbles, with medium and large stones around the perimeter. Inside, there were remains of a wooden structure covered with birch bark and slabs. A human remains were found in the southern side. A man was in a hunched position, on his right side, with his head oriented to the east. Nine arrowheads, a fragment of a bronze tubular item wrap…		Samashev Z. Berel. Almaty: Taimas Publishing House. 2011. 236 p. (In Russian: Самашев З. Берел. Монография. Алматы: Издательский дом «Таймас». 236 с.)
Berel 42	BRE025	F	2017	Mound 42 is a part of multiple burial of Hun-Xianbei culture. It is a burial of woman or young man. Only ceramic vessel with organic remains of food were found.		Samashev Z. Report: Funeral monuments of Ksyanbi, upper reaches of the Bukhtarma River // Arkhiv GIKZM «Berel». 2016. In Russian: Самашев З. Отчет по теме: «Погребально-поминальные памятники сяньби Верховий р. Бухтарма» за 2016 год // Архив ГИКЗМ «Берел»)
Berel 2017_69	BRE004	M	2017	Object 69 is a paired burial of two humans ad two horses. The right hand of the man was under the left hand of the second man. Probably, it was a burial of a man and a woman, and this was a sign of a marriage or love union. The only inventory items were a small iron knife found at the outer side of the lower end of the right tibia of the one man and a metal fragment in the area of ​​the lower che…	14C BP 1728 ±13; 14C.cal (2-sigma) 254-380 AD	Samashev Z. Report: Funeral monuments of Ksyanbi, upper reaches of the Bukhtarma River // Arkhiv GIKZM «Berel». 2016. In Russian: Самашев З. Отчет по теме: «Погребально-поминальные памятники сяньби Верховий р. Бухтарма» за 2016 год // Архив ГИКЗМ «Берел»)
						Samashev Z., Kariyev E.M., Erbolatov C.E. Hun-Syanbian cultural and chronological horizon of Berel // in Materials of the International Archaeological conferences. -2019. -P.385–394. (In Russian: Самашев З., Кариев Е.М., Ерболатов С.Е. Хунну-Сяньбийский культурно-хронологический горизонт Береля // Материалы Международной археологической научно-практической конференции, посвященной 95-летию со дня…
Berel 2017_76	BRE007	F	2017	Object 76. Adjacent to object 76 from the southwest was a burial of a horse, placed on its right side in a shallow soil pit with elements of a stone burial structure in the form of two slate slabs at the transverse ends of the horse's location. No items of horse equipment or decoration were found with the horse's skeleton. A human burial was found directly under the horse's skeleton. There were n…	14C BP 1789 ±13; 14C.cal (2-sigma) 143-323 AD	Samashev Z. Report: Funeral monuments of Ksyanbi, upper reaches of the Bukhtarma River // Arkhiv GIKZM «Berel». 2016. In Russian: Самашев З. Отчет по теме: «Погребально-поминальные памятники сяньби Верховий р. Бухтарма» за 2016 год // Архив ГИКЗМ «Берел»)
						Samashev Z., Kariyev E.M., Erbolatov C.E. Hun-Syanbian cultural and chronological horizon of Berel // in Materials of the International Archaeological conferences. -2019. -P.385–394. (In Russian: Самашев З., Кариев Е.М., Ерболатов С.Е. Хунну-Сяньбийский культурно-хронологический горизонт Береля // Материалы Международной археологической научно-практической конференции, посвященной 95-летию со дня…
Berel 2017_90A	BRE008	F	2017	Object 90A represents the female burial in a ground pit under a ground layer of slate and gravel stones. The skeleton was found at a depth of 60 cm, in an elongated position on the back, with the head oriented to the west. The right clavicle and bones of the right hand appeared to have been moved, most likely by rodents. The left foot was also missing. The inventory included a small iron knife, a…	14C BP 1730 ±13; 14C.cal (2-sigma) 252-378 AD	Kitov E.P., Kitova A.O. Report on the topic: "Study of bone remains from the Berel burial ground using physical anthropology methods” // Arkhiv GIKZM «Berel». 2018. (In Russian: Китов Е.П., Китова А.О. Отчет по теме: «Об исследованиях костных останков из могильника Берел методами физической антропологии // Архив ГИКЗМ «Берел». 2018)
						Samashev Z., Chotbaev A., Kariev E., Kiyasbek G., Samashev S., Akhmadiev Zh. Berel in the history of the culture of ancient nomads of the Kazakh Altai // Astana: Folio. -2018. 264 p. (In Russian: Самашев З., Чотбаев А., Кариев Е., Киясбек Г., Самашев С., Ахмадиев Ж. Берел в истории культуры древних кочевников Казахского Алтая //Астана: Фолиант. -2018. C. 264.)
						Samashev Z., Kariyev E.M. About some new Hun-Xianbian burials of Berel // World of Great Altai. International scientific journal. 2020. – No. 6 (2). – P. 914-930. (In Russian: Самашев P., Кариев Е.М. О некоторых новых хунно-сяньбэйских погребениях Береля // Мир большого Алтая. Международный научный журнал. 2020. – № 6 (2). – С. 914-930)
						Djansugurova L.B., Musralina L.Z., Khusainova E.M., Bekmanov B.O., Samashev Z.S. Gnecchi-Ruscone G.A., Krause J. Paleogenetic analysis of human bone remains representing the Hun-Xianbei Berel layer of the Berel in the Kazakhstan part of Altai // World of Great Altai. International scientific journal. 2020. – No. 6 (2). – P. 949-958. Russian: Джансугурова Л.Б., Мусралина Л.З., Хусаинова Э.М., Бекм…
						Guido Alberto Gnecchi-Ruscone et all, Ancient genomic time-transect from the Central Asian Steppe unravel the history of the Scythians // Science Advances. 2021/
						Musralina L.Z., Altynova N.K., Khussainova E.M., Zhaniyazov Z.A., Nurzhibek K.1, Samashev Z.S., Bekmanov B.O., Djansugirova L.B. Paleogenetic analysis of ancient pathogenic microorganisms from human bone remains found in the Berel region // Journal of problem evolution of open systems. -2021 – V.2 (23). - P. 117-126. (In Kazakh: Мусралина Л.З., Алтынова Н.К., Хусаинова Э.М., Жаниязов Ж.А., Нуржиб…
						Arthur Kocher et all. Ten millennia of hepatitis B virus evolution // Science, 2021
						Samashev Z. Aitkali A. Female burials of the Hunno-Xianbei period of the Berel necropolis // Proceedings of the international scientific and practical conference "Margulan Readings-2022". - 2022. - P. 296-305. (In Russian: Самашев З. Айткали А. Женские погребения хунно-сяньбийского времени некрополя Берел // Материалы международной научно-практическойконференции «Маргулановские чтения-2022». – 20…
Berel 2018_90	BRE011	M	2018	Object 90 is a man burial in stone box. The inventory included bone and iron arrowheads, horn overlays of a composite bow, a hollow bone tube. According to physical parameters, the skull was described as Mongoloid type. There are practically no analogies in synchronous time on the territory of Eastern Kazakhstan, probably its origin is connected with the territory of Southern Siberia and Mongolia…		Kitov E.P., Kitova A.O. Report on the topic: "Study of bone remains from the Berel burial ground using physical anthropology methods” // Arkhiv GIKZM «Berel». 2018. (In Russian: Китов Е.П., Китова А.О. Отчет по теме: «Об исследованиях костных останков из могильника Берел методами физической антропологии // Архив ГИКЗМ «Берел». 2018)
						Djansugurova L.B., Musralina L.Z., Khusainova E.M., Bekmanov B.O., Samashev Z.S. Gnecchi-Ruscone G.A., Krause J. Paleogenetic analysis of human bone remains representing the Hun-Xianbei Berel layer of the Berel in the Kazakhstan part of Altai // World of Great Altai. 2020. – No. 6 (2). – P. 949-958. Russian: Джансугурова Л.Б., Мусралина Л.З., Хусаинова Э.М., Бекманов Б.О., Самашев З.С. Некки Руск…
Berel 2018_68/№2	BRE013	M	2018	Object 68 is a multiple burial. The central burial in a group of three large enclosures surrounded by a ring-shaped rampart. The monument contained two burials (object 68/№1-north wall and object 68/№2 - south part). Object 68/№2 was a skeleton of young man of 18-25 years old, that buried in stone box with a slate slab ceiling. Burial without inventory. Skeleton was oriented north-east, laid in a…	14C BP 1821 ±21; 14C.cal (2-sigma) 131-241 AD	Kitov E.P., Kitova A.O. Report on the topic: "Study of bone remains from the Berel burial ground using physical anthropology methods” // Arkhiv GIKZM «Berel». 2018. (In Russian: Китов Е.П., Китова А.О. Отчет по теме: «Об исследованиях костных останков из
						Samashev Z., Kariyev E.M., Erbolatov C.E. Hun-Syanbian cultural and chronological horizon of Berel // in Materials of the International Archaeological conferences. -2019. -P.385–394. (In Russian: Самашев З., Кариев Е.М., Ерболатов С.Е. Хунну-Сяньбийский культурно-хронологический горизонт Береля // Материалы Международной археологической научно-практической конференции, посвященной 95-летию со дня…
						Djansugurova L.B., Musralina L.Z., Khusainova E.M., Bekmanov B.O., Samashev Z.S. Gnecchi-Ruscone G.A., Krause J. Paleogenetic analysis of human bone remains representing the Hun-Xianbei Berel layer of the Berel in the Kazakhstan part of Altai // World of Great Altai. 2020. – No. 6 (2). – P. 949-958. Russian: Джансугурова Л.Б., Мусралина Л.З., Хусаинова Э.М., Бекманов Б.О., Самашев З.С. Некки Руск…
Berel 2018_68/№1	BRE014	M	2018	Object 68 is a multiple burial. The central burial in a group of three large enclosures surrounded by a ring-shaped rampart. The monument contained two burials (object 68/№1-north wall and object 68/№2 - south part). Object 68/№1-north wall was a skeleton a man of 25-35 years old, that buried in a semi-undercut with a foundation made of slate stones and with an upper backfill. The deceased was lo…	14C BP 1733 ±18; 14C.cal (2-sigma) 248-380 AD	Kitov E.P., Kitova A.O. Report on the topic: "Study of bone remains from the Berel burial ground using physical anthropology methods” // Arkhiv GIKZM «Berel». 2018. (In Russian: Китов Е.П., Китова А.О. Отчет по теме: «Об исследованиях костных останков из
						Samashev Z., Kariyev E.M., Erbolatov C.E. Hun-Syanbian cultural and chronological horizon of Berel // in Materials of the International Archaeological conferences. -2019. -P.385–394. (In Russian: Самашев З., Кариев Е.М., Ерболатов С.Е. Хунну-Сяньбийский культурно-хронологический горизонт Береля // Материалы Международной археологической научно-практической конференции, посвященной 95-летию со дня…
						Djansugurova L.B., Musralina L.Z., Khusainova E.M., Bekmanov B.O., Samashev Z.S. Gnecchi-Ruscone G.A., Krause J. Paleogenetic analysis of human bone remains representing the Hun-Xianbei Berel layer of the Berel in the Kazakhstan part of Altai // World of Great Altai. 2020. – No. 6 (2). – P. 949-958. Russian: Джансугурова Л.Б., Мусралина Л.З., Хусаинова Э.М., Бекманов Б.О., Самашев З.С. Некки Руск…
Berel 2	BRE026	M	2005	Individual was found in burial 13, in which the remains of two horses were also discovered. The burial also contained a set of weapons characteristic of a lightly armed equestrian warrior from the Hun-Xianbei period of the Early Medieval Kazakh Altai		Samashev Z. Berel. Almaty: Taimas Publishing House. 2011. 236 p. (In Russian: Самашев З. Берел. Монография. Алматы: Издательский дом «Таймас». 236 с.)
						Samashev Z., Kariyev E.M., Erbolatov C.E. Hun-Syanbian cultural and chronological horizon of Berel // in Materials of the International Archaeological conferences. -2019. -P.385–394. (In Russian: Самашев З., Кариев Е.М., Ерболатов С.Е. Хунну-Сяньбийский культурно-хронологический горизонт Береля // Материалы Международной археологической научно-практической конференции, посвященной 95-летию со дня…
						Arthur Kocher et all. Ten millennia of hepatitis B virus evolution // Science, 2021
						Musralina L.Z., Altynova N.K., Khussainova E.M., Zhaniyazov Z.A., Nurzhibek K.1, Samashev Z.S., Bekmanov B.O., Djansugirova L.B. Paleogenetic analysis of ancient pathogenic microorganisms from human bone remains found in the Berel region // Journal of problem evolution of open systems. -2021 – V.2 (23). - P. 117-126. (In Kazakh: Мусралина Л.З., Алтынова Н.К., Хусаинова Э.М., Жаниязов Ж.А., Нуржиб…
Berel 2021_1	BRE030	F	2021	Female individual was found in mound 1, representing by simple pit covered by stones. The skeleton was oriented north-east. But small bones were disoriented, possibly by rodents. Burial without significant inventory. Archaeologically descripted as Late Hun-Xianbei burial.
Berel 2021_2	BRE031	M	2021	Male individual was found in mound 2, representing by simple pit covered by stones. The skeleton was oriented north-east. Preserved inventory included a сorroded knife and remains of a belt bag incrusted by metal plates and bone buttons. Archaeologically descripted as Late Hun-Xianbei burial.
